# Supplementary material for: Association between SARS-CoV-2 and diabetes: A population-based cohort study using the UK CPRD GOLD database
Source: J Diabetes Metab Disord. 2026 Jul 8;25(2):191. doi: 10.1007/s40200-026-02002-6 (PMC13346412; doi:10.1007/s40200-026-02002-6)
Supplement: Supplementary file 1 — Supplementary Material 1 [file 40200_2026_2002_MOESM1_ESM.csv]

concept_id	concept_name	domain_id	vocabulary_id	standard_concept
586739	10 ML insulin, isophane 100 UNT/ML Injectable Suspension Box of 1	Drug	RxNorm Extension	standard
586805	Insulin, Regular, Pork 100 UNT/ML Injectable Solution [Hypurin] by Wockhardt	Drug	RxNorm Extension	standard
586875	3 ML Regular Insulin, Human 100 UNT/ML Injectable Solution	Drug	RxNorm Extension	standard
586987	1.5 ML Regular Insulin, Human 100 UNT/ML Prefilled Syringe Box of 5	Drug	RxNorm Extension	standard
587158	insulin, isophane 100 UNT/ML Injectable Suspension Box of 1	Drug	RxNorm Extension	standard
587170	3 ML Regular Insulin, Human 100 UNT/ML Prefilled Syringe Box of 5	Drug	RxNorm Extension	standard
587935	Regular Insulin, Human 100 UNT/ML Injection	Drug	RxNorm Extension	standard
588096	Regular Insulin, Human 50 UNT/ML Cartridge	Drug	RxNorm Extension	standard
588167	1.5 ML Regular Insulin, Human 100 UNT/ML Injectable Solution	Drug	RxNorm Extension	standard
588173	Regular Insulin, Human 100 UNT/ML Injectable Solution Box of 5	Drug	RxNorm Extension	standard
588438	Regular Insulin, Human 100 UNT/ML Injection Box of 1	Drug	RxNorm Extension	standard
588463	Regular Insulin, Human 100 UNT/ML Injectable Solution Box of 1	Drug	RxNorm Extension	standard
588546	Regular Insulin, Human 100 UNT/ML Prefilled Syringe Box of 1	Drug	RxNorm Extension	standard
588599	3 ML Regular Insulin, Human 100 UNT/ML Injectable Solution Box of 5	Drug	RxNorm Extension	standard
588706	Regular Insulin, Human 100 UNT/ML Prefilled Syringe Box of 5	Drug	RxNorm Extension	standard
588796	Regular Insulin, Human 100 UNT/ML Injection Box of 5	Drug	RxNorm Extension	standard
588919	Insulin, Regular, Pork 100 UNT/ML Injection	Drug	RxNorm Extension	standard
589118	Regular Insulin, Human 100 UNT/ML Cartridge	Drug	RxNorm Extension	standard
589123	Insulin Lispro Injection [Humalog]	Drug	RxNorm Extension	standard
589175	Insulin, Regular, Pork 100 UNT/ML Injectable Solution [Hypurin]	Drug	RxNorm Extension	standard
589305	Regular Insulin, Human Cartridge	Drug	RxNorm Extension	standard
589529	Insulin Lispro 100 UNT/ML Injection [Humalog]	Drug	RxNorm Extension	standard
589897	Insulin, Regular, Pork Injection	Drug	RxNorm Extension	standard
590118	Insulin, Regular, Pork Injectable Solution [Hypurin]	Drug	RxNorm Extension	standard
590345	1.5 ML Regular Insulin, Human 100 UNT/ML Injectable Solution Box of 5	Drug	RxNorm Extension	standard
701381	insulin glargine-yfgn 100 UNT/ML	Drug	RxNorm	standard
701382	insulin glargine-yfgn 100 UNT/ML [Semglee]	Drug	RxNorm	standard
701383	insulin glargine-yfgn 100 UNT/ML Pen Injector	Drug	RxNorm	standard
701384	insulin glargine-yfgn 100 UNT/ML Pen Injector [Semglee]	Drug	RxNorm	standard
701385	insulin glargine-yfgn 100 UNT/ML Injectable Solution	Drug	RxNorm	standard
701386	insulin glargine-yfgn 100 UNT/ML Injectable Solution [Semglee]	Drug	RxNorm	standard
702583	3 ML insulin glargine-yfgn 100 UNT/ML Pen Injector	Drug	RxNorm	standard
702584	3 ML insulin glargine-yfgn 100 UNT/ML Pen Injector [Semglee]	Drug	RxNorm	standard
715760	ipragliflozin; oral	Drug	ATC	classification
715762	sotagliflozin; oral	Drug	ATC	classification
715784	metformin and ertugliflozin; systemic	Drug	ATC	classification
715785	sitagliptin and ertugliflozin; oral	Drug	ATC	classification
715821	gemigliptin and rosuvastatin; oral	Drug	ATC	classification
715825	metformin, saxagliptin and dapagliflozin; systemic	Drug	ATC	classification
715887	ertugliflozin; oral	Drug	ATC	classification
723187	enavogliflozin	Drug	ATC	classification
723194	gemigliptin and dapagliflozin	Drug	ATC	classification
741831	semaglutide 0.68 MG/ML	Drug	RxNorm	standard
741832	0.25 MG, 0.5 MG Dose 3 ML semaglutide 0.68 MG/ML Pen Injector	Drug	RxNorm	standard
741833	semaglutide 0.68 MG/ML [Ozempic]	Drug	RxNorm	standard
741834	0.25 MG, 0.5 MG Dose 3 ML semaglutide 0.68 MG/ML Pen Injector [Ozempic]	Drug	RxNorm	standard
741958	Sensor 3 ML insulin lispro 100 UNT/ML Pen Injector	Drug	RxNorm	standard
741959	Sensor 3 ML insulin lispro 100 UNT/ML Pen Injector [Humalog]	Drug	RxNorm	standard
746313	tirzepatide Injection	Drug	RxNorm	standard
746314	tirzepatide 15 MG/ML Injection	Drug	RxNorm	standard
746315	tirzepatide Injection [Mounjaro]	Drug	RxNorm	standard
746316	tirzepatide 15 MG/ML Injection [Mounjaro]	Drug	RxNorm	standard
746317	tirzepatide 10 MG/ML Injection	Drug	RxNorm	standard
746318	tirzepatide 10 MG/ML Injection [Mounjaro]	Drug	RxNorm	standard
746319	tirzepatide 5 MG/ML Injection	Drug	RxNorm	standard
746320	tirzepatide 5 MG/ML Injection [Mounjaro]	Drug	RxNorm	standard
746321	tirzepatide 30 MG/ML Injection	Drug	RxNorm	standard
746322	tirzepatide 30 MG/ML Injection [Mounjaro]	Drug	RxNorm	standard
746323	tirzepatide 25 MG/ML Injection	Drug	RxNorm	standard
746324	tirzepatide 25 MG/ML Injection [Mounjaro]	Drug	RxNorm	standard
746325	tirzepatide 20 MG/ML Injection	Drug	RxNorm	standard
746326	tirzepatide 20 MG/ML Injection [Mounjaro]	Drug	RxNorm	standard
747139	tirzepatide 5 MG/ML [Zepbound]	Drug	RxNorm	standard
747141	tirzepatide Auto-Injector [Zepbound]	Drug	RxNorm	standard
747142	tirzepatide 5 MG/ML Auto-Injector [Zepbound]	Drug	RxNorm	standard
747143	tirzepatide 10 MG/ML [Zepbound]	Drug	RxNorm	standard
747144	tirzepatide 10 MG/ML Auto-Injector [Zepbound]	Drug	RxNorm	standard
747145	tirzepatide 15 MG/ML [Zepbound]	Drug	RxNorm	standard
747146	tirzepatide 15 MG/ML Auto-Injector [Zepbound]	Drug	RxNorm	standard
747147	tirzepatide 20 MG/ML [Zepbound]	Drug	RxNorm	standard
747148	tirzepatide 20 MG/ML Auto-Injector [Zepbound]	Drug	RxNorm	standard
747149	tirzepatide 25 MG/ML [Zepbound]	Drug	RxNorm	standard
747150	tirzepatide 25 MG/ML Auto-Injector [Zepbound]	Drug	RxNorm	standard
747151	tirzepatide 30 MG/ML [Zepbound]	Drug	RxNorm	standard
747152	tirzepatide 30 MG/ML Auto-Injector [Zepbound]	Drug	RxNorm	standard
747296	sitagliptin 100 MG [Zituvio]	Drug	RxNorm	standard
747299	sitagliptin Oral Tablet [Zituvio]	Drug	RxNorm	standard
747300	sitagliptin 100 MG Oral Tablet [Zituvio]	Drug	RxNorm	standard
747301	sitagliptin 25 MG [Zituvio]	Drug	RxNorm	standard
747302	sitagliptin 25 MG Oral Tablet [Zituvio]	Drug	RxNorm	standard
747303	sitagliptin 50 MG [Zituvio]	Drug	RxNorm	standard
747304	sitagliptin 50 MG Oral Tablet [Zituvio]	Drug	RxNorm	standard
747771	1.6 ML insulin aspart, human 100 UNT/ML Cartridge	Drug	RxNorm	standard
747772	1.6 ML insulin aspart, human 100 UNT/ML Cartridge [Fiasp]	Drug	RxNorm	standard
747773	0.5 ML tirzepatide 15 MG/ML Injection	Drug	RxNorm	standard
747774	0.5 ML tirzepatide 15 MG/ML Injection [Mounjaro]	Drug	RxNorm	standard
747775	0.5 ML tirzepatide 10 MG/ML Injection	Drug	RxNorm	standard
747776	0.5 ML tirzepatide 10 MG/ML Injection [Mounjaro]	Drug	RxNorm	standard
747777	0.5 ML tirzepatide 5 MG/ML Injection	Drug	RxNorm	standard
747778	0.5 ML tirzepatide 5 MG/ML Injection [Mounjaro]	Drug	RxNorm	standard
747779	0.5 ML tirzepatide 30 MG/ML Injection	Drug	RxNorm	standard
747780	0.5 ML tirzepatide 30 MG/ML Injection [Mounjaro]	Drug	RxNorm	standard
747781	0.5 ML tirzepatide 25 MG/ML Injection	Drug	RxNorm	standard
747782	0.5 ML tirzepatide 25 MG/ML Injection [Mounjaro]	Drug	RxNorm	standard
747783	0.5 ML tirzepatide 20 MG/ML Injection	Drug	RxNorm	standard
747784	0.5 ML tirzepatide 20 MG/ML Injection [Mounjaro]	Drug	RxNorm	standard
747888	0.5 ML tirzepatide 5 MG/ML Auto-Injector [Zepbound]	Drug	RxNorm	standard
747889	0.5 ML tirzepatide 10 MG/ML Auto-Injector [Zepbound]	Drug	RxNorm	standard
747890	0.5 ML tirzepatide 15 MG/ML Auto-Injector [Zepbound]	Drug	RxNorm	standard
747891	0.5 ML tirzepatide 20 MG/ML Auto-Injector [Zepbound]	Drug	RxNorm	standard
747892	0.5 ML tirzepatide 25 MG/ML Auto-Injector [Zepbound]	Drug	RxNorm	standard
747893	0.5 ML tirzepatide 30 MG/ML Auto-Injector [Zepbound]	Drug	RxNorm	standard
779478	semaglutide 2.68 MG/ML	Drug	RxNorm	standard
779479	semaglutide 2.68 MG/ML Pen Injector	Drug	RxNorm	standard
779480	semaglutide 2.68 MG/ML [Ozempic]	Drug	RxNorm	standard
779481	semaglutide 2.68 MG/ML Pen Injector [Ozempic]	Drug	RxNorm	standard
779705	tirzepatide	Drug	RxNorm	standard
779711	tirzepatide Auto-Injector	Drug	RxNorm	standard
779714	tirzepatide Auto-Injector [Mounjaro]	Drug	RxNorm	standard
779717	tirzepatide 10 MG/ML	Drug	RxNorm	standard
779718	tirzepatide 10 MG/ML Auto-Injector	Drug	RxNorm	standard
779719	tirzepatide 10 MG/ML [Mounjaro]	Drug	RxNorm	standard
779720	tirzepatide 10 MG/ML Auto-Injector [Mounjaro]	Drug	RxNorm	standard
779721	tirzepatide 30 MG/ML	Drug	RxNorm	standard
779722	tirzepatide 30 MG/ML Auto-Injector	Drug	RxNorm	standard
779723	tirzepatide 30 MG/ML [Mounjaro]	Drug	RxNorm	standard
779724	tirzepatide 30 MG/ML Auto-Injector [Mounjaro]	Drug	RxNorm	standard
779725	tirzepatide 5 MG/ML	Drug	RxNorm	standard
779726	tirzepatide 5 MG/ML Auto-Injector	Drug	RxNorm	standard
779727	tirzepatide 5 MG/ML [Mounjaro]	Drug	RxNorm	standard
779728	tirzepatide 5 MG/ML Auto-Injector [Mounjaro]	Drug	RxNorm	standard
779729	tirzepatide 20 MG/ML	Drug	RxNorm	standard
779730	tirzepatide 20 MG/ML Auto-Injector	Drug	RxNorm	standard
779731	tirzepatide 20 MG/ML [Mounjaro]	Drug	RxNorm	standard
779732	tirzepatide 20 MG/ML Auto-Injector [Mounjaro]	Drug	RxNorm	standard
779733	tirzepatide 25 MG/ML	Drug	RxNorm	standard
779734	tirzepatide 25 MG/ML Auto-Injector	Drug	RxNorm	standard
779735	tirzepatide 25 MG/ML [Mounjaro]	Drug	RxNorm	standard
779736	tirzepatide 25 MG/ML Auto-Injector [Mounjaro]	Drug	RxNorm	standard
779737	tirzepatide 15 MG/ML	Drug	RxNorm	standard
779738	tirzepatide 15 MG/ML Auto-Injector	Drug	RxNorm	standard
779739	tirzepatide 15 MG/ML [Mounjaro]	Drug	RxNorm	standard
779740	tirzepatide 15 MG/ML Auto-Injector [Mounjaro]	Drug	RxNorm	standard
780248	3 ML semaglutide 2.68 MG/ML Pen Injector	Drug	RxNorm	standard
780249	3 ML semaglutide 2.68 MG/ML Pen Injector [Ozempic]	Drug	RxNorm	standard
780255	0.5 ML tirzepatide 10 MG/ML Auto-Injector	Drug	RxNorm	standard
780256	0.5 ML tirzepatide 10 MG/ML Auto-Injector [Mounjaro]	Drug	RxNorm	standard
780257	0.5 ML tirzepatide 30 MG/ML Auto-Injector	Drug	RxNorm	standard
780258	0.5 ML tirzepatide 30 MG/ML Auto-Injector [Mounjaro]	Drug	RxNorm	standard
780259	0.5 ML tirzepatide 5 MG/ML Auto-Injector	Drug	RxNorm	standard
780260	0.5 ML tirzepatide 5 MG/ML Auto-Injector [Mounjaro]	Drug	RxNorm	standard
780261	0.5 ML tirzepatide 20 MG/ML Auto-Injector	Drug	RxNorm	standard
780262	0.5 ML tirzepatide 20 MG/ML Auto-Injector [Mounjaro]	Drug	RxNorm	standard
780263	0.5 ML tirzepatide 25 MG/ML Auto-Injector	Drug	RxNorm	standard
780264	0.5 ML tirzepatide 25 MG/ML Auto-Injector [Mounjaro]	Drug	RxNorm	standard
780265	0.5 ML tirzepatide 15 MG/ML Auto-Injector	Drug	RxNorm	standard
780266	0.5 ML tirzepatide 15 MG/ML Auto-Injector [Mounjaro]	Drug	RxNorm	standard
782525	Insulin, Aspart, Human Pen Injector [NovoRapid]	Drug	RxNorm Extension	standard
782526	Insulin, Aspart, Human 100 UNT/ML Pen Injector [NovoRapid]	Drug	RxNorm Extension	standard
782527	Insulin, Aspart, Human 100 UNT/ML Pen Injector [NovoRapid] Box of 5	Drug	RxNorm Extension	standard
782528	Insulin, Aspart Protamine, Human 50 UNT/ML / Insulin, Aspart, Human 50 UNT/ML Injectable Suspension Box of 5	Drug	RxNorm Extension	standard
782529	Insulin, Aspart Protamine, Human 50 UNT/ML / Insulin, Aspart, Human 50 UNT/ML Injectable Suspension [Novomix]	Drug	RxNorm Extension	standard
782530	Insulin, Aspart Protamine, Human 50 UNT/ML / Insulin, Aspart, Human 50 UNT/ML Injectable Suspension [Novomix] Box of 5	Drug	RxNorm Extension	standard
782531	Insulin, Aspart Protamine, Human 30 UNT/ML / Insulin, Aspart, Human 70 UNT/ML Injectable Suspension	Drug	RxNorm Extension	standard
782532	Insulin, Aspart Protamine, Human 30 UNT/ML / Insulin, Aspart, Human 70 UNT/ML Injectable Suspension Box of 5	Drug	RxNorm Extension	standard
782533	Insulin, Aspart Protamine, Human 30 UNT/ML / Insulin, Aspart, Human 70 UNT/ML Injectable Suspension [Novomix]	Drug	RxNorm Extension	standard
782534	Insulin, Aspart Protamine, Human 30 UNT/ML / Insulin, Aspart, Human 70 UNT/ML Injectable Suspension [Novomix] Box of 5	Drug	RxNorm Extension	standard
782680	Insulin Glargine / Lixisenatide Injectable Solution [Suliqua]	Drug	RxNorm Extension	standard
782681	Insulin Glargine / Lixisenatide Injectable Solution	Drug	RxNorm Extension	standard
782682	Insulin Glargine 100 UNT/ML / Lixisenatide 0.033 MG/ML [Suliqua]	Drug	RxNorm Extension	standard
782683	Insulin Glargine 100 UNT/ML / Lixisenatide 0.033 MG/ML Injectable Solution [Suliqua]	Drug	RxNorm Extension	standard
782684	Insulin Glargine 100 UNT/ML / Lixisenatide 0.033 MG/ML Injectable Solution [Suliqua] Box of 5	Drug	RxNorm Extension	standard
782685	Insulin Glargine 100 UNT/ML / Lixisenatide 0.033 MG/ML Injectable Solution	Drug	RxNorm Extension	standard
782686	Insulin Glargine 100 UNT/ML / Lixisenatide 0.033 MG/ML Injectable Solution Box of 5	Drug	RxNorm Extension	standard
782687	Insulin Glargine 100 UNT/ML / Lixisenatide 0.05 MG/ML [Suliqua]	Drug	RxNorm Extension	standard
782688	Insulin Glargine 100 UNT/ML / Lixisenatide 0.05 MG/ML Injectable Solution [Suliqua]	Drug	RxNorm Extension	standard
782689	Insulin Glargine 100 UNT/ML / Lixisenatide 0.05 MG/ML Injectable Solution [Suliqua] Box of 5	Drug	RxNorm Extension	standard
782690	Insulin Glargine 100 UNT/ML / Lixisenatide 0.05 MG/ML Injectable Solution	Drug	RxNorm Extension	standard
782691	Insulin Glargine 100 UNT/ML / Lixisenatide 0.05 MG/ML Injectable Solution Box of 5	Drug	RxNorm Extension	standard
783432	canagliflozin 50 MG / Metformin 850 MG Oral Tablet [Vokanamet] Box of 60 by Mundipharma	Drug	RxNorm Extension	standard
783433	canagliflozin 50 MG / Metformin 850 MG Oral Tablet [Vokanamet] Box of 180 by Mundipharma	Drug	RxNorm Extension	standard
783434	canagliflozin 50 MG / Metformin 1000 MG Oral Tablet [Vokanamet] Box of 60 by Mundipharma	Drug	RxNorm Extension	standard
783435	canagliflozin 50 MG / Metformin 1000 MG Oral Tablet [Vokanamet] Box of 180 by Mundipharma	Drug	RxNorm Extension	standard
783436	canagliflozin 150 MG / Metformin 850 MG Oral Tablet [Vokanamet] Box of 60 by Mundipharma	Drug	RxNorm Extension	standard
783437	canagliflozin 150 MG / Metformin 850 MG Oral Tablet [Vokanamet] Box of 180 by Mundipharma	Drug	RxNorm Extension	standard
783438	canagliflozin 150 MG / Metformin 1000 MG Oral Tablet [Vokanamet] Box of 60 by Mundipharma	Drug	RxNorm Extension	standard
783439	canagliflozin 150 MG / Metformin 1000 MG Oral Tablet [Vokanamet] Box of 180 by Mundipharma	Drug	RxNorm Extension	standard
784068	canagliflozin 300 MG Oral Tablet [Invokana] Box of 30 by Mundipharma	Drug	RxNorm Extension	standard
784069	canagliflozin 300 MG Oral Tablet [Invokana] Box of 90 by Mundipharma	Drug	RxNorm Extension	standard
784070	canagliflozin 100 MG Oral Tablet [Invokana] Box of 30 by Mundipharma	Drug	RxNorm Extension	standard
784071	canagliflozin 100 MG Oral Tablet [Invokana] Box of 90 by Mundipharma	Drug	RxNorm Extension	standard
784192	1.5 ML Insulin Glargine 300 UNT/ML Injectable Solution [Toujeo] Box of 5 by Sanofi	Drug	RxNorm Extension	standard
784276	3 ML Insulin, Aspart, Human 100 UNT/ML Pen Injector [NovoRapid]	Drug	RxNorm Extension	standard
784277	3 ML Insulin, Aspart, Human 100 UNT/ML Pen Injector [NovoRapid] Box of 5	Drug	RxNorm Extension	standard
784278	3 ML Insulin, Aspart, Human 100 UNT/ML Pen Injector [NovoRapid] Box of 5 by Novo Nordisk	Drug	RxNorm Extension	standard
784279	3 ML Insulin, Aspart Protamine, Human 50 UNT/ML / Insulin, Aspart, Human 50 UNT/ML Injectable Suspension	Drug	RxNorm Extension	standard
784280	3 ML Insulin, Aspart Protamine, Human 50 UNT/ML / Insulin, Aspart, Human 50 UNT/ML Injectable Suspension Box of 5	Drug	RxNorm Extension	standard
784281	3 ML Insulin, Aspart Protamine, Human 50 UNT/ML / Insulin, Aspart, Human 50 UNT/ML Injectable Suspension [Novomix]	Drug	RxNorm Extension	standard
784282	3 ML Insulin, Aspart Protamine, Human 50 UNT/ML / Insulin, Aspart, Human 50 UNT/ML Injectable Suspension [Novomix] Box of 5	Drug	RxNorm Extension	standard
784283	3 ML Insulin, Aspart Protamine, Human 50 UNT/ML / Insulin, Aspart, Human 50 UNT/ML Injectable Suspension [Novomix] Box of 5 by Novo Nordisk	Drug	RxNorm Extension	standard
784284	3 ML Insulin, Aspart Protamine, Human 30 UNT/ML / Insulin, Aspart, Human 70 UNT/ML Injectable Suspension	Drug	RxNorm Extension	standard
784285	3 ML Insulin, Aspart Protamine, Human 30 UNT/ML / Insulin, Aspart, Human 70 UNT/ML Injectable Suspension Box of 5	Drug	RxNorm Extension	standard
784286	3 ML Insulin, Aspart Protamine, Human 30 UNT/ML / Insulin, Aspart, Human 70 UNT/ML Injectable Suspension [Novomix]	Drug	RxNorm Extension	standard
784288	3 ML Insulin, Aspart Protamine, Human 30 UNT/ML / Insulin, Aspart, Human 70 UNT/ML Injectable Suspension [Novomix] Box of 5	Drug	RxNorm Extension	standard
784289	3 ML Insulin, Aspart Protamine, Human 30 UNT/ML / Insulin, Aspart, Human 70 UNT/ML Injectable Suspension [Novomix] Box of 5 by Novo Nordisk	Drug	RxNorm Extension	standard
784290	3 ML Insulin Glargine 100 UNT/ML / Lixisenatide 0.033 MG/ML Injectable Solution [Suliqua]	Drug	RxNorm Extension	standard
784291	3 ML Insulin Glargine 100 UNT/ML / Lixisenatide 0.033 MG/ML Injectable Solution [Suliqua] Box of 5	Drug	RxNorm Extension	standard
784292	3 ML Insulin Glargine 100 UNT/ML / Lixisenatide 0.033 MG/ML Injectable Solution [Suliqua] Box of 5 by Sanofi	Drug	RxNorm Extension	standard
784293	3 ML Insulin Glargine 100 UNT/ML / Lixisenatide 0.033 MG/ML Injectable Solution	Drug	RxNorm Extension	standard
784294	3 ML Insulin Glargine 100 UNT/ML / Lixisenatide 0.033 MG/ML Injectable Solution Box of 5	Drug	RxNorm Extension	standard
784295	3 ML Insulin Glargine 100 UNT/ML / Lixisenatide 0.05 MG/ML Injectable Solution [Suliqua]	Drug	RxNorm Extension	standard
784296	3 ML Insulin Glargine 100 UNT/ML / Lixisenatide 0.05 MG/ML Injectable Solution [Suliqua] Box of 5	Drug	RxNorm Extension	standard
784297	3 ML Insulin Glargine 100 UNT/ML / Lixisenatide 0.05 MG/ML Injectable Solution [Suliqua] Box of 5 by Sanofi	Drug	RxNorm Extension	standard
784298	3 ML Insulin Glargine 100 UNT/ML / Lixisenatide 0.05 MG/ML Injectable Solution	Drug	RxNorm Extension	standard
784299	3 ML Insulin Glargine 100 UNT/ML / Lixisenatide 0.05 MG/ML Injectable Solution Box of 5	Drug	RxNorm Extension	standard
792692	insulin aspart, human 100 UNT/ML [Fiasp]	Drug	RxNorm	standard
792693	insulin aspart, human Injectable Solution [Fiasp]	Drug	RxNorm	standard
792695	insulin aspart, human 100 UNT/ML Injectable Solution [Fiasp]	Drug	RxNorm	standard
792696	insulin aspart, human Pen Injector [Fiasp]	Drug	RxNorm	standard
792697	3 ML insulin aspart, human 100 UNT/ML Pen Injector [Fiasp]	Drug	RxNorm	standard
792698	insulin aspart, human 100 UNT/ML Pen Injector [Fiasp]	Drug	RxNorm	standard
793109	exenatide 2.35 MG/ML	Drug	RxNorm	standard
793110	exenatide Auto-Injector	Drug	RxNorm	standard
793111	0.85 ML exenatide 2.35 MG/ML Auto-Injector	Drug	RxNorm	standard
793112	exenatide 2.35 MG/ML [Bydureon]	Drug	RxNorm	standard
793113	exenatide Auto-Injector [Bydureon]	Drug	RxNorm	standard
793114	0.85 ML exenatide 2.35 MG/ML Auto-Injector [Bydureon]	Drug	RxNorm	standard
793115	exenatide 2.35 MG/ML Auto-Injector	Drug	RxNorm	standard
793116	exenatide 2.35 MG/ML Auto-Injector [Bydureon]	Drug	RxNorm	standard
793143	semaglutide	Drug	RxNorm	standard
793144	semaglutide 1.34 MG/ML	Drug	RxNorm	standard
793146	semaglutide Pen Injector	Drug	RxNorm	standard
793147	0.25 MG, 0.5 MG Dose 1.5 ML semaglutide 1.34 MG/ML Pen Injector	Drug	RxNorm	standard
793149	semaglutide 1.34 MG/ML [Ozempic]	Drug	RxNorm	standard
793150	semaglutide Pen Injector [Ozempic]	Drug	RxNorm	standard
793152	0.25 MG, 0.5 MG Dose 1.5 ML semaglutide 1.34 MG/ML Pen Injector [Ozempic]	Drug	RxNorm	standard
793153	1 MG Dose 1.5 ML semaglutide 1.34 MG/ML Pen Injector	Drug	RxNorm	standard
793154	1 MG Dose 1.5 ML semaglutide 1.34 MG/ML Pen Injector [Ozempic]	Drug	RxNorm	standard
793220	insulin lispro 100 UNT/ML [Admelog]	Drug	RxNorm	standard
793221	insulin lispro Injectable Solution [Admelog]	Drug	RxNorm	standard
793223	insulin lispro 100 UNT/ML Injectable Solution [Admelog]	Drug	RxNorm	standard
793224	insulin lispro Pen Injector [Admelog]	Drug	RxNorm	standard
793225	3 ML insulin lispro 100 UNT/ML Pen Injector [Admelog]	Drug	RxNorm	standard
793226	insulin lispro 100 UNT/ML Pen Injector [Admelog]	Drug	RxNorm	standard
793293	ertugliflozin	Drug	RxNorm	standard
793299	ertugliflozin / metformin Oral Tablet	Drug	RxNorm	standard
793300	ertugliflozin 2.5 MG / metformin hydrochloride 1000 MG Oral Tablet	Drug	RxNorm	standard
793302	ertugliflozin 2.5 MG / metformin hydrochloride 1000 MG [Segluromet]	Drug	RxNorm	standard
793303	ertugliflozin / metformin Oral Tablet [Segluromet]	Drug	RxNorm	standard
793306	ertugliflozin 2.5 MG / metformin hydrochloride 1000 MG Oral Tablet [Segluromet]	Drug	RxNorm	standard
793307	ertugliflozin 2.5 MG / metformin hydrochloride 500 MG Oral Tablet	Drug	RxNorm	standard
793308	ertugliflozin 2.5 MG / metformin hydrochloride 500 MG [Segluromet]	Drug	RxNorm	standard
793309	ertugliflozin 2.5 MG / metformin hydrochloride 500 MG Oral Tablet [Segluromet]	Drug	RxNorm	standard
793311	ertugliflozin 7.5 MG / metformin hydrochloride 1000 MG Oral Tablet	Drug	RxNorm	standard
793312	ertugliflozin 7.5 MG / metformin hydrochloride 1000 MG [Segluromet]	Drug	RxNorm	standard
793313	ertugliflozin 7.5 MG / metformin hydrochloride 1000 MG Oral Tablet [Segluromet]	Drug	RxNorm	standard
793314	ertugliflozin 7.5 MG / metformin hydrochloride 500 MG Oral Tablet	Drug	RxNorm	standard
793315	ertugliflozin 7.5 MG / metformin hydrochloride 500 MG [Segluromet]	Drug	RxNorm	standard
793316	ertugliflozin 7.5 MG / metformin hydrochloride 500 MG Oral Tablet [Segluromet]	Drug	RxNorm	standard
793317	ertugliflozin 5 MG	Drug	RxNorm	standard
793320	ertugliflozin Oral Tablet	Drug	RxNorm	standard
793321	ertugliflozin 5 MG Oral Tablet	Drug	RxNorm	standard
793323	ertugliflozin 5 MG [Steglatro]	Drug	RxNorm	standard
793324	ertugliflozin Oral Tablet [Steglatro]	Drug	RxNorm	standard
793327	ertugliflozin 5 MG Oral Tablet [Steglatro]	Drug	RxNorm	standard
793328	ertugliflozin 15 MG	Drug	RxNorm	standard
793329	ertugliflozin 15 MG Oral Tablet	Drug	RxNorm	standard
793330	ertugliflozin 15 MG [Steglatro]	Drug	RxNorm	standard
793331	ertugliflozin 15 MG Oral Tablet [Steglatro]	Drug	RxNorm	standard
793334	ertugliflozin / sitagliptin Oral Tablet	Drug	RxNorm	standard
793335	ertugliflozin 15 MG / sitagliptin 100 MG Oral Tablet	Drug	RxNorm	standard
793337	ertugliflozin 15 MG / sitagliptin 100 MG [Steglujan]	Drug	RxNorm	standard
793338	ertugliflozin / sitagliptin Oral Tablet [Steglujan]	Drug	RxNorm	standard
793341	ertugliflozin 15 MG / sitagliptin 100 MG Oral Tablet [Steglujan]	Drug	RxNorm	standard
793342	ertugliflozin 5 MG / sitagliptin 100 MG Oral Tablet	Drug	RxNorm	standard
793343	ertugliflozin 5 MG / sitagliptin 100 MG [Steglujan]	Drug	RxNorm	standard
793344	ertugliflozin 5 MG / sitagliptin 100 MG Oral Tablet [Steglujan]	Drug	RxNorm	standard
793405	insulin degludec 70 UNT/ML	Drug	RxNorm	standard
793407	insulin aspart, human / insulin degludec Pen Injector	Drug	RxNorm	standard
793408	3 ML insulin aspart, human 30 UNT/ML / insulin degludec 70 UNT/ML Pen Injector	Drug	RxNorm	standard
793410	insulin aspart, human 30 UNT/ML / insulin degludec 70 UNT/ML [Ryzodeg]	Drug	RxNorm	standard
793411	insulin aspart, human / insulin degludec Pen Injector [Ryzodeg]	Drug	RxNorm	standard
793413	3 ML insulin aspart, human 30 UNT/ML / insulin degludec 70 UNT/ML Pen Injector [Ryzodeg]	Drug	RxNorm	standard
793498	insulin aspart, human 30 UNT/ML / insulin degludec 70 UNT/ML Pen Injector	Drug	RxNorm	standard
793499	insulin aspart, human 30 UNT/ML / insulin degludec 70 UNT/ML Pen Injector [Ryzodeg]	Drug	RxNorm	standard
793826	24 HR dapagliflozin 2.5 MG / metformin hydrochloride 1000 MG Extended Release Oral Tablet	Drug	RxNorm	standard
793827	dapagliflozin 2.5 MG / metformin hydrochloride 1000 MG [Xigduo]	Drug	RxNorm	standard
793828	24 HR dapagliflozin 2.5 MG / metformin hydrochloride 1000 MG Extended Release Oral Tablet [Xigduo]	Drug	RxNorm	standard
793829	dapagliflozin 2.5 MG / metformin hydrochloride 1000 MG Extended Release Oral Tablet	Drug	RxNorm	standard
793830	dapagliflozin 2.5 MG / metformin hydrochloride 1000 MG Extended Release Oral Tablet [Xigduo]	Drug	RxNorm	standard
947815	metformin, linagliptin and empagliflozin; systemic	Drug	ATC	classification
947822	lobeglitazone; oral	Drug	ATC	classification
947843	metformin and lobeglitazone; oral	Drug	ATC	classification
947847	beinaglutide; systemic	Drug	ATC	classification
947938	teneligliptin; oral	Drug	ATC	classification
947965	imeglimin; systemic	Drug	ATC	classification
947981	luseogliflozin; oral	Drug	ATC	classification
954894	bexagliflozin; oral	Drug	ATC	classification
954905	carfloglitazar; oral	Drug	ATC	classification
954960	dorzagliatin; oral	Drug	ATC	classification
955023	insulin icodec; parenteral	Drug	ATC	classification
955064	metformin and teneligliptin; oral	Drug	ATC	classification
955183	sitagliptin and dapagliflozin; oral	Drug	ATC	classification
955214	tirzepatide; parenteral	Drug	ATC	classification
994760	semaglutide Injectable Solution	Drug	RxNorm Extension	standard
994761	semaglutide Injectable Solution [Ozempic]	Drug	RxNorm Extension	standard
994762	semaglutide 0.333 MG/ML	Drug	RxNorm Extension	standard
994763	semaglutide 0.333 MG/ML [Ozempic]	Drug	RxNorm Extension	standard
994764	semaglutide 0.333 MG/ML Injectable Solution	Drug	RxNorm Extension	standard
994765	semaglutide 0.333 MG/ML Injectable Solution [Ozempic]	Drug	RxNorm Extension	standard
994917	exenatide 2 MG Pen Injector	Drug	RxNorm Extension	standard
994918	exenatide 2 MG Pen Injector [Bydureon]	Drug	RxNorm Extension	standard
994919	exenatide 2 MG Pen Injector [Bydureon] by Kohlpharma	Drug	RxNorm Extension	standard
994975	Insulin Lispro 200 UNT/ML Injectable Solution [Liprolog]	Drug	RxNorm Extension	standard
994976	Metformin / vildagliptin Delayed Release Oral Tablet [Icandra]	Drug	RxNorm Extension	standard
994977	Metformin 1000 MG / vildagliptin 50 MG Delayed Release Oral Tablet Box of 30	Drug	RxNorm Extension	standard
994978	Metformin 1000 MG / vildagliptin 50 MG Delayed Release Oral Tablet [Icandra]	Drug	RxNorm Extension	standard
994979	Metformin 1000 MG / vildagliptin 50 MG Delayed Release Oral Tablet [Icandra] Box of 30	Drug	RxNorm Extension	standard
994980	Metformin 1000 MG / vildagliptin 50 MG Delayed Release Oral Tablet [Icandra] Box of 30 by Novartis	Drug	RxNorm Extension	standard
994981	Metformin 1000 MG / vildagliptin 50 MG Delayed Release Oral Tablet [Icandra] Box of 180	Drug	RxNorm Extension	standard
994982	Metformin 1000 MG / vildagliptin 50 MG Delayed Release Oral Tablet [Icandra] Box of 180 by Novartis	Drug	RxNorm Extension	standard
995234	vildagliptin 50 MG Oral Tablet [Jalra] by Novartis	Drug	RxNorm Extension	standard
995313	1.5 ML semaglutide 0.333 MG/ML Injectable Solution	Drug	RxNorm Extension	standard
995314	1.5 ML semaglutide 0.333 MG/ML Injectable Solution [Ozempic]	Drug	RxNorm Extension	standard
995315	1.5 ML semaglutide 0.333 MG/ML Injectable Solution [Ozempic] by Novo Nordisk	Drug	RxNorm Extension	standard
995327	3 ML Insulin Lispro 200 UNT/ML Injectable Solution [Liprolog]	Drug	RxNorm Extension	standard
995328	3 ML Insulin Lispro 200 UNT/ML Injectable Solution [Liprolog] by Berlin-Chemie	Drug	RxNorm Extension	standard
995330	3 ML Regular Insulin, Human 100 UNT/ML Injectable Solution [Insuman] by Beragena	Drug	RxNorm Extension	standard
995331	3 ML Insulin Glargine 100 UNT/ML Pen Injector [Lantus] by Sanofi	Drug	RxNorm Extension	standard
995351	10 ML Insulin Lispro 100 UNT/ML Injectable Solution [Humalog] by Abacus Medicine	Drug	RxNorm Extension	standard
995353	10 ML Insulin, Glulisine, Human 100 UNT/ML Injectable Solution [Apidra] by Bb Farma	Drug	RxNorm Extension	standard
1000979	guar gum	Drug	RxNorm	standard
1123609	lixisenatide; parenteral	Drug	ATC	classification
1123611	dulaglutide; parenteral	Drug	ATC	classification
1123618	Glucagon-like peptide-1 (GLP-1) analogues	Drug	ATC	classification
1123627	Sodium-glucose co-transporter 2 (SGLT2) inhibitors	Drug	ATC	classification
1123630	liraglutide; parenteral	Drug	ATC	classification
1123633	exenatide; parenteral	Drug	ATC	classification
1123673	canagliflozin; oral	Drug	ATC	classification
1123739	albiglutide; parenteral	Drug	ATC	classification
1123740	empagliflozin; oral	Drug	ATC	classification
1123890	dapagliflozin; oral	Drug	ATC	classification
1145900	dapagliflozin / metformin / saxagliptin Extended Release Oral Tablet	Drug	RxNorm	standard
1145902	dapagliflozin 10 MG / metformin hydrochloride 1000 MG / saxagliptin 5 MG [Qternmet]	Drug	RxNorm	standard
1145903	dapagliflozin / metformin / saxagliptin Extended Release Oral Tablet [Qternmet]	Drug	RxNorm	standard
1145906	dapagliflozin 10 MG / metformin hydrochloride 1000 MG / saxagliptin 5 MG Extended Release Oral Tablet	Drug	RxNorm	standard
1145907	dapagliflozin 10 MG / metformin hydrochloride 1000 MG / saxagliptin 5 MG Extended Release Oral Tablet [Qternmet]	Drug	RxNorm	standard
1145908	dapagliflozin 2.5 MG / metformin hydrochloride 1000 MG / saxagliptin 2.5 MG [Qternmet]	Drug	RxNorm	standard
1145909	dapagliflozin 2.5 MG / metformin hydrochloride 1000 MG / saxagliptin 2.5 MG Extended Release Oral Tablet	Drug	RxNorm	standard
1145910	dapagliflozin 2.5 MG / metformin hydrochloride 1000 MG / saxagliptin 2.5 MG Extended Release Oral Tablet [Qternmet]	Drug	RxNorm	standard
1145911	dapagliflozin 5 MG / metformin hydrochloride 1000 MG / saxagliptin 2.5 MG [Qternmet]	Drug	RxNorm	standard
1145912	dapagliflozin 5 MG / metformin hydrochloride 1000 MG / saxagliptin 2.5 MG Extended Release Oral Tablet	Drug	RxNorm	standard
1145913	dapagliflozin 5 MG / metformin hydrochloride 1000 MG / saxagliptin 2.5 MG Extended Release Oral Tablet [Qternmet]	Drug	RxNorm	standard
1145914	dapagliflozin 5 MG / metformin hydrochloride 1000 MG / saxagliptin 5 MG [Qternmet]	Drug	RxNorm	standard
1145915	dapagliflozin 5 MG / metformin hydrochloride 1000 MG / saxagliptin 5 MG Extended Release Oral Tablet	Drug	RxNorm	standard
1145916	dapagliflozin 5 MG / metformin hydrochloride 1000 MG / saxagliptin 5 MG Extended Release Oral Tablet [Qternmet]	Drug	RxNorm	standard
1146282	insulin glargine 100 UNT/ML [Semglee]	Drug	RxNorm	standard
1146283	insulin glargine Injectable Solution [Semglee]	Drug	RxNorm	standard
1146285	insulin glargine 100 UNT/ML Injectable Solution [Semglee]	Drug	RxNorm	standard
1146286	insulin glargine Pen Injector [Semglee]	Drug	RxNorm	standard
1146287	insulin glargine 100 UNT/ML Pen Injector [Semglee]	Drug	RxNorm	standard
1146367	insulin lispro-aabc 100 UNT/ML	Drug	RxNorm	standard
1146368	insulin lispro-aabc 100 UNT/ML Injectable Solution	Drug	RxNorm	standard
1146370	insulin lispro-aabc 100 UNT/ML [Lyumjev]	Drug	RxNorm	standard
1146371	insulin lispro Injectable Solution [Lyumjev]	Drug	RxNorm	standard
1146373	insulin lispro-aabc 100 UNT/ML Injectable Solution [Lyumjev]	Drug	RxNorm	standard
1146374	insulin lispro Pen Injector [Lyumjev]	Drug	RxNorm	standard
1146375	insulin lispro Cartridge [Lyumjev]	Drug	RxNorm	standard
1146376	insulin lispro-aabc 100 UNT/ML Cartridge	Drug	RxNorm	standard
1146377	insulin lispro-aabc 100 UNT/ML Cartridge [Lyumjev]	Drug	RxNorm	standard
1146378	insulin lispro-aabc 200 UNT/ML	Drug	RxNorm	standard
1146379	insulin lispro-aabc 200 UNT/ML [Lyumjev]	Drug	RxNorm	standard
1146380	insulin lispro-aabc 200 UNT/ML Pen Injector	Drug	RxNorm	standard
1146381	insulin lispro-aabc 200 UNT/ML Pen Injector [Lyumjev]	Drug	RxNorm	standard
1146382	insulin lispro-aabc 100 UNT/ML Pen Injector	Drug	RxNorm	standard
1146383	insulin lispro-aabc 100 UNT/ML Pen Injector [Lyumjev]	Drug	RxNorm	standard
1146384	0.5 UNT Doses 3 ML insulin lispro-aabc 100 UNT/ML Pen Injector	Drug	RxNorm	standard
1146385	0.5 UNT Doses 3 ML insulin lispro-aabc 100 UNT/ML Pen Injector [Lyumjev]	Drug	RxNorm	standard
1146386	Sensor 3 ML insulin lispro-aabc 100 UNT/ML Pen Injector	Drug	RxNorm	standard
1146387	Sensor 3 ML insulin lispro-aabc 100 UNT/ML Pen Injector [Lyumjev]	Drug	RxNorm	standard
1146738	24 HR dapagliflozin 10 MG / metformin hydrochloride 1000 MG / saxagliptin 5 MG Extended Release Oral Tablet	Drug	RxNorm	standard
1146739	24 HR dapagliflozin 10 MG / metformin hydrochloride 1000 MG / saxagliptin 5 MG Extended Release Oral Tablet [Qternmet]	Drug	RxNorm	standard
1146740	24 HR dapagliflozin 2.5 MG / metformin hydrochloride 1000 MG / saxagliptin 2.5 MG Extended Release Oral Tablet	Drug	RxNorm	standard
1146741	24 HR dapagliflozin 2.5 MG / metformin hydrochloride 1000 MG / saxagliptin 2.5 MG Extended Release Oral Tablet [Qternmet]	Drug	RxNorm	standard
1146742	24 HR dapagliflozin 5 MG / metformin hydrochloride 1000 MG / saxagliptin 2.5 MG Extended Release Oral Tablet	Drug	RxNorm	standard
1146743	24 HR dapagliflozin 5 MG / metformin hydrochloride 1000 MG / saxagliptin 2.5 MG Extended Release Oral Tablet [Qternmet]	Drug	RxNorm	standard
1146744	24 HR dapagliflozin 5 MG / metformin hydrochloride 1000 MG / saxagliptin 5 MG Extended Release Oral Tablet	Drug	RxNorm	standard
1146745	24 HR dapagliflozin 5 MG / metformin hydrochloride 1000 MG / saxagliptin 5 MG Extended Release Oral Tablet [Qternmet]	Drug	RxNorm	standard
1146756	3 ML insulin glargine 100 UNT/ML Pen Injector [Semglee]	Drug	RxNorm	standard
1146776	3 ML insulin lispro-aabc 100 UNT/ML Cartridge	Drug	RxNorm	standard
1146777	3 ML insulin lispro-aabc 100 UNT/ML Cartridge [Lyumjev]	Drug	RxNorm	standard
1146778	3 ML insulin lispro-aabc 200 UNT/ML Pen Injector	Drug	RxNorm	standard
1146779	3 ML insulin lispro-aabc 200 UNT/ML Pen Injector [Lyumjev]	Drug	RxNorm	standard
1146780	3 ML insulin lispro-aabc 100 UNT/ML Pen Injector	Drug	RxNorm	standard
1146781	3 ML insulin lispro-aabc 100 UNT/ML Pen Injector [Lyumjev]	Drug	RxNorm	standard
1201314	bexagliflozin 20 MG	Drug	RxNorm	standard
1201315	bexagliflozin 20 MG Oral Tablet	Drug	RxNorm	standard
1201317	bexagliflozin 20 MG [Brenzavvy]	Drug	RxNorm	standard
1201320	bexagliflozin Oral Tablet [Brenzavvy]	Drug	RxNorm	standard
1201321	bexagliflozin 20 MG Oral Tablet [Brenzavvy]	Drug	RxNorm	standard
1201376	sotagliflozin Oral Tablet	Drug	RxNorm	standard
1201377	sotagliflozin 200 MG Oral Tablet	Drug	RxNorm	standard
1201379	sotagliflozin 200 MG [Inpefa]	Drug	RxNorm	standard
1201382	sotagliflozin Oral Tablet [Inpefa]	Drug	RxNorm	standard
1201383	sotagliflozin 200 MG Oral Tablet [Inpefa]	Drug	RxNorm	standard
1201385	sotagliflozin 400 MG Oral Tablet	Drug	RxNorm	standard
1201386	sotagliflozin 400 MG [Inpefa]	Drug	RxNorm	standard
1201387	sotagliflozin 400 MG Oral Tablet [Inpefa]	Drug	RxNorm	standard
1235494	sitagliptin 32.1 MG	Drug	RxNorm Extension	standard
1235495	sitagliptin 32.1 MG Oral Tablet	Drug	RxNorm Extension	standard
1235496	sitagliptin 128 MG	Drug	RxNorm Extension	standard
1235497	sitagliptin 128 MG Oral Tablet	Drug	RxNorm Extension	standard
1235498	sitagliptin 62.1 MG Oral Tablet	Drug	RxNorm Extension	standard
1235667	insulin, protamine zinc, human / zinc Injectable Suspension	Drug	RxNorm Extension	standard
1235719	insulin, protamine zinc, human / zinc Injectable Suspension [Monotard]	Drug	RxNorm Extension	standard
1235720	insulin, protamine zinc, human 70 UNT/ML / zinc 30 UNT/ML [Monotard]	Drug	RxNorm Extension	standard
1235721	insulin, protamine zinc, human 70 UNT/ML / zinc 30 UNT/ML Injectable Suspension	Drug	RxNorm Extension	standard
1235722	insulin, protamine zinc, human 70 UNT/ML / zinc 30 UNT/ML Injectable Suspension [Monotard]	Drug	RxNorm Extension	standard
1235964	insulin, protamine zinc, human 70 UNT/ML	Drug	RxNorm Extension	standard
1236210	10 ML insulin, protamine zinc, human 70 UNT/ML / zinc 30 UNT/ML Injectable Suspension	Drug	RxNorm Extension	standard
1236212	10 ML insulin, protamine zinc, human 70 UNT/ML / zinc 30 UNT/ML Injectable Suspension [Monotard]	Drug	RxNorm Extension	standard
1301517	bexagliflozin	Drug	RxNorm	standard
1301518	bexagliflozin 15 MG	Drug	RxNorm	standard
1301521	bexagliflozin Oral Tablet	Drug	RxNorm	standard
1301522	bexagliflozin 15 MG Oral Tablet	Drug	RxNorm	standard
1301524	bexagliflozin 15 MG [Bexacat]	Drug	RxNorm	standard
1301527	bexagliflozin Oral Tablet [Bexacat]	Drug	RxNorm	standard
1301528	bexagliflozin 15 MG Oral Tablet [Bexacat]	Drug	RxNorm	standard
1356056	insulin degludec Injectable Solution	Drug	RxNorm	standard
1356057	insulin degludec 100 UNT/ML Injectable Solution	Drug	RxNorm	standard
1356058	insulin degludec Injectable Solution [Tresiba]	Drug	RxNorm	standard
1356059	insulin degludec 100 UNT/ML Injectable Solution [Tresiba]	Drug	RxNorm	standard
1356259	insulin human, rDNA origin 1 MG	Drug	RxNorm	standard
1356260	insulin human, rDNA origin Inhalation Powder	Drug	RxNorm	standard
1356261	insulin human, rDNA origin 1 MG [Exubera]	Drug	RxNorm	standard
1356262	insulin human, rDNA origin Inhalation Powder [Exubera]	Drug	RxNorm	standard
1356263	insulin human, rDNA origin 3 MG	Drug	RxNorm	standard
1356264	insulin human, rDNA origin 3 MG [Exubera]	Drug	RxNorm	standard
1361258	insulin, regular, human 1 UNT/ML	Drug	RxNorm	standard
1361259	insulin, regular, human Injection	Drug	RxNorm	standard
1361261	insulin, regular, human 1 UNT/ML [Myxredlin]	Drug	RxNorm	standard
1361262	insulin, regular, human Injection [Myxredlin]	Drug	RxNorm	standard
1361264	insulin, regular, human 1 UNT/ML Injection	Drug	RxNorm	standard
1361265	insulin, regular, human 1 UNT/ML Injection [Myxredlin]	Drug	RxNorm	standard
1361675	100 ML insulin, regular, human 1 UNT/ML Injection	Drug	RxNorm	standard
1361676	100 ML insulin, regular, human 1 UNT/ML Injection [Myxredlin]	Drug	RxNorm	standard
1396414	dapagliflozin 5 MG / saxagliptin 5 MG Oral Tablet	Drug	RxNorm	standard
1396415	dapagliflozin 5 MG / saxagliptin 5 MG [Qtern]	Drug	RxNorm	standard
1396416	dapagliflozin 5 MG / saxagliptin 5 MG Oral Tablet [Qtern]	Drug	RxNorm	standard
1501756	insulin glargine and lixisenatide; systemic	Drug	ATC	classification
1501778	semaglutide; systemic	Drug	ATC	classification
1501888	metformin and evogliptin; oral	Drug	ATC	classification
1502094	evogliptin; oral	Drug	ATC	classification
1502809	tolazamide	Drug	RxNorm	standard
1502810	tolazamide 100 MG Oral Tablet	Drug	RxNorm	standard
1502811	tolazamide 250 MG Oral Tablet	Drug	RxNorm	standard
1502812	tolazamide 500 MG Oral Tablet	Drug	RxNorm	standard
1502816	tolazamide 250 MG Oral Capsule	Drug	RxNorm	standard
1502817	tolazamide 100 MG	Drug	RxNorm	standard
1502818	tolazamide 250 MG	Drug	RxNorm	standard
1502819	tolazamide 500 MG	Drug	RxNorm	standard
1502826	nateglinide	Drug	RxNorm	standard
1502827	nateglinide 60 MG Oral Tablet [Starlix]	Drug	RxNorm	standard
1502829	nateglinide 120 MG Oral Tablet	Drug	RxNorm	standard
1502830	nateglinide 60 MG Oral Tablet	Drug	RxNorm	standard
1502855	tolbutamide	Drug	RxNorm	standard
1502856	tolbutamide 500 MG Oral Tablet	Drug	RxNorm	standard
1502859	tolbutamide 1000 MG Oral Tablet	Drug	RxNorm	standard
1502860	tolbutamide 250 MG Oral Tablet	Drug	RxNorm	standard
1502873	nateglinide 180 MG Oral Tablet	Drug	RxNorm	standard
1502905	insulin glargine	Drug	RxNorm	standard
1502908	insulin glargine 100 UNT/ML	Drug	RxNorm	standard
1502910	3 ML insulin glargine 100 UNT/ML Pen Injector [Lantus]	Drug	RxNorm	standard
1502912	tolbutamide 250 MG	Drug	RxNorm	standard
1502913	tolbutamide 500 MG	Drug	RxNorm	standard
1502914	tolbutamide 1000 MG	Drug	RxNorm	standard
1502915	tolbutamide 50 MG/ML	Drug	RxNorm	standard
1502916	tolbutamide 500 MG Oral Tablet [Tol-Tab]	Drug	RxNorm	standard
1503297	metformin	Drug	RxNorm	standard
1503327	metformin 1000 MG	Drug	RxNorm	standard
1503328	metformin 500 MG	Drug	RxNorm	standard
1510202	miglitol	Drug	RxNorm	standard
1510206	miglitol 25 MG Oral Tablet [Glyset]	Drug	RxNorm	standard
1510207	miglitol 50 MG Oral Tablet [Glyset]	Drug	RxNorm	standard
1510208	miglitol 100 MG Oral Tablet [Glyset]	Drug	RxNorm	standard
1513843	lente insulin, beef-pork	Drug	RxNorm	standard
1513845	lente insulin, beef-pork 100 UNT/ML Injectable Suspension [Iletin I, Lente]	Drug	RxNorm	standard
1513848	lente insulin, beef-pork 100 UNT/ML	Drug	RxNorm	standard
1513876	insulin lispro protamine, human	Drug	RxNorm	standard
1513877	insulin lispro 25 UNT/ML / insulin lispro protamine, human 75 UNT/ML Injectable Suspension	Drug	RxNorm	standard
1513879	insulin lispro protamine, human 50 UNT/ML	Drug	RxNorm	standard
1513880	insulin lispro protamine, human 75 UNT/ML	Drug	RxNorm	standard
1513881	insulin lispro 50 UNT/ML / insulin lispro protamine, human 50 UNT/ML Injectable Suspension [Humalog Mix]	Drug	RxNorm	standard
1513912	insulin lispro 25 UNT/ML / insulin lispro protamine, human 75 UNT/ML Injectable Suspension [Humalog Mix]	Drug	RxNorm	standard
1513913	3 ML insulin lispro 50 UNT/ML / insulin lispro protamine, human 50 UNT/ML Pen Injector	Drug	RxNorm	standard
1513914	3 ML insulin lispro 50 UNT/ML / insulin lispro protamine, human 50 UNT/ML Pen Injector [Humalog Mix]	Drug	RxNorm	standard
1513915	3 ML insulin lispro 25 UNT/ML / insulin lispro protamine, human 75 UNT/ML Pen Injector	Drug	RxNorm	standard
1513916	3 ML insulin lispro 25 UNT/ML / insulin lispro protamine, human 75 UNT/ML Pen Injector [Humalog Mix]	Drug	RxNorm	standard
1515107	insulin isophane, beef-pork 100 UNT/ML Injectable Suspension [Iletin NPH]	Drug	RxNorm	standard
1515249	troglitazone	Drug	RxNorm	standard
1515250	troglitazone 200 MG Oral Tablet	Drug	RxNorm	standard
1515251	troglitazone 400 MG Oral Tablet	Drug	RxNorm	standard
1515253	troglitazone 200 MG Oral Tablet [Rezulin]	Drug	RxNorm	standard
1515254	troglitazone 400 MG Oral Tablet [Rezulin]	Drug	RxNorm	standard
1515256	troglitazone 200 MG	Drug	RxNorm	standard
1515258	troglitazone 400 MG	Drug	RxNorm	standard
1516766	repaglinide	Drug	RxNorm	standard
1516770	repaglinide 0.5 MG Oral Tablet [Prandin]	Drug	RxNorm	standard
1516771	repaglinide 1 MG Oral Tablet [Prandin]	Drug	RxNorm	standard
1516794	repaglinide 2 MG	Drug	RxNorm	standard
1516795	repaglinide 0.5 MG	Drug	RxNorm	standard
1516976	insulin detemir	Drug	RxNorm	standard
1516978	insulin detemir 100 UNT/ML Injectable Solution	Drug	RxNorm	standard
1516979	insulin detemir 100 UNT/ML Injectable Solution [Levemir]	Drug	RxNorm	standard
1516980	3 ML insulin detemir 100 UNT/ML Pen Injector	Drug	RxNorm	standard
1516981	3 ML insulin detemir 100 UNT/ML Pen Injector [Levemir]	Drug	RxNorm	standard
1517998	pramlintide	Drug	RxNorm	standard
1525215	pioglitazone	Drug	RxNorm	standard
1525216	pioglitazone 15 MG Oral Tablet [Actos]	Drug	RxNorm	standard
1525217	pioglitazone 30 MG Oral Tablet [Actos]	Drug	RxNorm	standard
1525218	pioglitazone 45 MG Oral Tablet [Actos]	Drug	RxNorm	standard
1525220	pioglitazone 45 MG Oral Tablet	Drug	RxNorm	standard
1525221	pioglitazone 15 MG Oral Tablet	Drug	RxNorm	standard
1525242	pioglitazone 30 MG	Drug	RxNorm	standard
1525243	pioglitazone 15 MG	Drug	RxNorm	standard
1525244	pioglitazone 45 MG	Drug	RxNorm	standard
1529331	acarbose	Drug	RxNorm	standard
1529352	acarbose 50 MG Oral Tablet	Drug	RxNorm	standard
1529358	acarbose 100 MG	Drug	RxNorm	standard
1529359	acarbose 25 MG	Drug	RxNorm	standard
1529360	acarbose 50 MG	Drug	RxNorm	standard
1530014	acetohexamide	Drug	RxNorm	standard
1530019	acetohexamide 250 MG	Drug	RxNorm	standard
1530020	acetohexamide 500 MG	Drug	RxNorm	standard
1531601	insulin aspart protamine, human	Drug	RxNorm	standard
1531623	insulin aspart protamine, human 70 UNT/ML	Drug	RxNorm	standard
1537020	semaglutide 0.5 MG/ML	Drug	RxNorm	standard
1537021	semaglutide Auto-Injector	Drug	RxNorm	standard
1537023	semaglutide 0.5 MG/ML [Wegovy]	Drug	RxNorm	standard
1537024	semaglutide Auto-Injector [Wegovy]	Drug	RxNorm	standard
1537026	semaglutide 0.5 MG/ML Auto-Injector	Drug	RxNorm	standard
1537027	semaglutide 0.5 MG/ML Auto-Injector [Wegovy]	Drug	RxNorm	standard
1537028	semaglutide 1 MG/ML	Drug	RxNorm	standard
1537029	semaglutide 1 MG/ML [Wegovy]	Drug	RxNorm	standard
1537030	semaglutide 1 MG/ML Auto-Injector	Drug	RxNorm	standard
1537031	semaglutide 1 MG/ML Auto-Injector [Wegovy]	Drug	RxNorm	standard
1537032	semaglutide 2 MG/ML	Drug	RxNorm	standard
1537033	semaglutide 2 MG/ML Auto-Injector	Drug	RxNorm	standard
1537034	semaglutide 2 MG/ML [Wegovy]	Drug	RxNorm	standard
1537035	semaglutide 2 MG/ML Auto-Injector [Wegovy]	Drug	RxNorm	standard
1537036	semaglutide 2.27 MG/ML	Drug	RxNorm	standard
1537037	semaglutide 2.27 MG/ML [Wegovy]	Drug	RxNorm	standard
1537038	semaglutide 2.27 MG/ML Auto-Injector	Drug	RxNorm	standard
1537039	semaglutide 2.27 MG/ML Auto-Injector [Wegovy]	Drug	RxNorm	standard
1537040	semaglutide 3.2 MG/ML	Drug	RxNorm	standard
1537041	semaglutide 3.2 MG/ML [Wegovy]	Drug	RxNorm	standard
1537042	semaglutide 3.2 MG/ML Auto-Injector	Drug	RxNorm	standard
1537043	semaglutide 3.2 MG/ML Auto-Injector [Wegovy]	Drug	RxNorm	standard
1537596	0.5 ML semaglutide 0.5 MG/ML Auto-Injector	Drug	RxNorm	standard
1537597	0.5 ML semaglutide 0.5 MG/ML Auto-Injector [Wegovy]	Drug	RxNorm	standard
1537598	0.5 ML semaglutide 1 MG/ML Auto-Injector	Drug	RxNorm	standard
1537599	0.5 ML semaglutide 1 MG/ML Auto-Injector [Wegovy]	Drug	RxNorm	standard
1537600	0.5 ML semaglutide 2 MG/ML Auto-Injector	Drug	RxNorm	standard
1537601	0.5 ML semaglutide 2 MG/ML Auto-Injector [Wegovy]	Drug	RxNorm	standard
1537602	0.75 ML semaglutide 2.27 MG/ML Auto-Injector	Drug	RxNorm	standard
1537603	0.75 ML semaglutide 2.27 MG/ML Auto-Injector [Wegovy]	Drug	RxNorm	standard
1537604	0.75 ML semaglutide 3.2 MG/ML Auto-Injector	Drug	RxNorm	standard
1537605	0.75 ML semaglutide 3.2 MG/ML Auto-Injector [Wegovy]	Drug	RxNorm	standard
1544838	insulin glulisine, human	Drug	RxNorm	standard
1544872	3 ML insulin glulisine, human 100 UNT/ML Pen Injector	Drug	RxNorm	standard
1544873	3 ML insulin glulisine, human 100 UNT/ML Pen Injector [Apidra]	Drug	RxNorm	standard
1547504	rosiglitazone	Drug	RxNorm	standard
1547505	rosiglitazone 2 MG Oral Tablet [Avandia]	Drug	RxNorm	standard
1547506	rosiglitazone 4 MG Oral Tablet [Avandia]	Drug	RxNorm	standard
1547507	rosiglitazone 8 MG Oral Tablet [Avandia]	Drug	RxNorm	standard
1547508	rosiglitazone 2 MG Oral Tablet	Drug	RxNorm	standard
1547510	rosiglitazone 8 MG Oral Tablet	Drug	RxNorm	standard
1547554	rosiglitazone 4 MG	Drug	RxNorm	standard
1550023	insulin lispro	Drug	RxNorm	standard
1550027	insulin lispro 25 UNT/ML	Drug	RxNorm	standard
1550028	insulin lispro 50 UNT/ML	Drug	RxNorm	standard
1559684	glyburide	Drug	RxNorm	standard
1559685	glyburide 1.25 MG Oral Tablet	Drug	RxNorm	standard
1559728	glyburide 4.5 MG Oral Tablet [Glycron]	Drug	RxNorm	standard
1559729	glyburide 3 MG Oral Tablet [Glycron]	Drug	RxNorm	standard
1559760	glyburide 1.25 MG	Drug	RxNorm	standard
1559761	glyburide 1.5 MG	Drug	RxNorm	standard
1559782	glyburide 2.5 MG	Drug	RxNorm	standard
1559784	glyburide 5 MG	Drug	RxNorm	standard
1559785	glyburide 6 MG	Drug	RxNorm	standard
1559786	glyburide 4.5 MG	Drug	RxNorm	standard
1560004	insulin isophane / insulin, regular, human Pen Injector [Novolin]	Drug	RxNorm	standard
1560005	insulin isophane, human 70 UNT/ML / insulin, regular, human 30 UNT/ML Pen Injector [Novolin]	Drug	RxNorm	standard
1560168	3 ML insulin isophane, human 70 UNT/ML / insulin, regular, human 30 UNT/ML Pen Injector [Novolin]	Drug	RxNorm	standard
1560171	glipizide	Drug	RxNorm	standard
1560233	glipizide 10 MG	Drug	RxNorm	standard
1562586	lente insulin, pork	Drug	RxNorm	standard
1562623	lente insulin, pork 40 UNT/ML	Drug	RxNorm	standard
1567198	insulin aspart, human	Drug	RxNorm	standard
1567200	insulin aspart, human 100 UNT/ML	Drug	RxNorm	standard
1567201	insulin aspart protamine, human 70 UNT/ML / insulin aspart, human 30 UNT/ML Injectable Suspension	Drug	RxNorm	standard
1567232	insulin aspart, human 100 UNT/ML Injectable Solution [NovoLog]	Drug	RxNorm	standard
1567234	3 ML insulin aspart protamine, human 70 UNT/ML / insulin aspart, human 30 UNT/ML Pen Injector	Drug	RxNorm	standard
1580747	sitagliptin	Drug	RxNorm	standard
1583722	exenatide	Drug	RxNorm	standard
1583727	60 ACTUAT exenatide 0.01 MG/ACTUAT Pen Injector [Byetta]	Drug	RxNorm	standard
1583728	exenatide 0.005 MG/ACTUAT	Drug	RxNorm	standard
1583729	60 ACTUAT exenatide 0.005 MG/ACTUAT Pen Injector	Drug	RxNorm	standard
1583730	60 ACTUAT exenatide 0.005 MG/ACTUAT Pen Injector [Byetta]	Drug	RxNorm	standard
1586327	insulin isophane, pork 40 UNT/ML Injectable Suspension	Drug	RxNorm	standard
1586328	insulin isophane, pork 80 UNT/ML Injectable Suspension	Drug	RxNorm	standard
1586344	insulin isophane, pork 80 UNT/ML	Drug	RxNorm	standard
1586345	insulin isophane, pork 70 UNT/ML / insulin, regular, pork 30 UNT/ML Injectable Suspension	Drug	RxNorm	standard
1586346	insulin, regular, pork	Drug	RxNorm	standard
1586367	insulin, regular, pork 100 UNT/ML Injectable Solution [Iletin II Regular Pork]	Drug	RxNorm	standard
1586369	ultralente insulin, human	Drug	RxNorm	standard
1586370	ultralente insulin, human 100 UNT/ML Injectable Suspension	Drug	RxNorm	standard
1586371	insulin, prompt zinc, human 30 UNT/ML / ultralente insulin, human 70 UNT/ML Injectable Suspension	Drug	RxNorm	standard
1586383	ultralente insulin, human 100 UNT/ML	Drug	RxNorm	standard
1588671	metformin and empagliflozin; oral	Drug	ATC	classification
1588678	insulin degludec and liraglutide; parenteral	Drug	ATC	classification
1588688	saxagliptin and dapagliflozin; oral	Drug	ATC	classification
1588986	insulin human, rDNA origin	Drug	RxNorm	standard
1590165	insulin, regular, beef-pork	Drug	RxNorm	standard
1590170	insulin, regular, beef-pork 100 UNT/ML Injectable Solution [Iletin Regular]	Drug	RxNorm	standard
1592316	dapagliflozin / saxagliptin Oral Tablet	Drug	RxNorm	standard
1592317	dapagliflozin 10 MG / saxagliptin 5 MG Oral Tablet	Drug	RxNorm	standard
1592319	dapagliflozin 10 MG / saxagliptin 5 MG [Qtern]	Drug	RxNorm	standard
1592320	dapagliflozin / saxagliptin Oral Tablet [Qtern]	Drug	RxNorm	standard
1592323	dapagliflozin 10 MG / saxagliptin 5 MG Oral Tablet [Qtern]	Drug	RxNorm	standard
1592474	0.5 UNT Doses 3 ML insulin lispro 100 UNT/ML Pen Injector	Drug	RxNorm	standard
1592475	0.5 UNT Doses 3 ML insulin lispro 100 UNT/ML Pen Injector [Humalog]	Drug	RxNorm	standard
1592652	empagliflozin / metformin Extended Release Oral Tablet	Drug	RxNorm	standard
1592653	24 HR empagliflozin 10 MG / metformin hydrochloride 1000 MG Extended Release Oral Tablet	Drug	RxNorm	standard
1592654	empagliflozin 10 MG / metformin hydrochloride 1000 MG [Synjardy]	Drug	RxNorm	standard
1592655	empagliflozin / metformin Extended Release Oral Tablet [Synjardy]	Drug	RxNorm	standard
1592656	24 HR empagliflozin 10 MG / metformin hydrochloride 1000 MG Extended Release Oral Tablet [Synjardy]	Drug	RxNorm	standard
1592657	empagliflozin 10 MG / metformin hydrochloride 1000 MG Extended Release Oral Tablet	Drug	RxNorm	standard
1592793	empagliflozin 10 MG / metformin hydrochloride 1000 MG Extended Release Oral Tablet [Synjardy]	Drug	RxNorm	standard
1592794	24 HR empagliflozin 12.5 MG / metformin hydrochloride 1000 MG Extended Release Oral Tablet	Drug	RxNorm	standard
1592795	24 HR empagliflozin 12.5 MG / metformin hydrochloride 1000 MG Extended Release Oral Tablet [Synjardy]	Drug	RxNorm	standard
1592796	empagliflozin 12.5 MG / metformin hydrochloride 1000 MG Extended Release Oral Tablet	Drug	RxNorm	standard
1592797	empagliflozin 12.5 MG / metformin hydrochloride 1000 MG Extended Release Oral Tablet [Synjardy]	Drug	RxNorm	standard
1592798	24 HR empagliflozin 25 MG / metformin hydrochloride 1000 MG Extended Release Oral Tablet	Drug	RxNorm	standard
1592799	empagliflozin 25 MG / metformin hydrochloride 1000 MG [Synjardy]	Drug	RxNorm	standard
1592800	24 HR empagliflozin 25 MG / metformin hydrochloride 1000 MG Extended Release Oral Tablet [Synjardy]	Drug	RxNorm	standard
1592801	empagliflozin 25 MG / metformin hydrochloride 1000 MG Extended Release Oral Tablet	Drug	RxNorm	standard
1592802	empagliflozin 25 MG / metformin hydrochloride 1000 MG Extended Release Oral Tablet [Synjardy]	Drug	RxNorm	standard
1592803	24 HR empagliflozin 5 MG / metformin hydrochloride 1000 MG Extended Release Oral Tablet	Drug	RxNorm	standard
1592804	24 HR empagliflozin 5 MG / metformin hydrochloride 1000 MG Extended Release Oral Tablet [Synjardy]	Drug	RxNorm	standard
1592805	empagliflozin 5 MG / metformin hydrochloride 1000 MG Extended Release Oral Tablet	Drug	RxNorm	standard
1592806	empagliflozin 5 MG / metformin hydrochloride 1000 MG Extended Release Oral Tablet [Synjardy]	Drug	RxNorm	standard
1594973	chlorpropamide	Drug	RxNorm	standard
1594975	chlorpropamide 100 MG Oral Tablet	Drug	RxNorm	standard
1594976	chlorpropamide 250 MG Oral Tablet	Drug	RxNorm	standard
1594978	chlorpropamide 125 MG Oral Tablet	Drug	RxNorm	standard
1594979	chlorpropamide 100 MG	Drug	RxNorm	standard
1594980	chlorpropamide 250 MG	Drug	RxNorm	standard
1596916	insulin isophane, human 70 UNT/ML / insulin, regular, human 30 UNT/ML Injectable Suspension [Novolin]	Drug	RxNorm	standard
1596917	insulin isophane, human 85 UNT/ML / insulin, regular, human 15 UNT/ML Injectable Suspension	Drug	RxNorm	standard
1596918	insulin isophane, human 50 UNT/ML / insulin, regular, human 50 UNT/ML Injectable Suspension	Drug	RxNorm	standard
1596919	insulin isophane, human 90 UNT/ML / insulin, regular, human 10 UNT/ML Injectable Suspension	Drug	RxNorm	standard
1596920	insulin isophane, human 80 UNT/ML / insulin, regular, human 20 UNT/ML Injectable Suspension	Drug	RxNorm	standard
1596921	insulin isophane, human 60 UNT/ML / insulin, regular, human 40 UNT/ML Injectable Suspension	Drug	RxNorm	standard
1596932	insulin isophane, human 40 UNT/ML Injectable Suspension	Drug	RxNorm	standard
1596940	insulin isophane, human 50 UNT/ML	Drug	RxNorm	standard
1596941	insulin isophane, human 40 UNT/ML	Drug	RxNorm	standard
1596952	insulin isophane, human 90 UNT/ML	Drug	RxNorm	standard
1596953	insulin isophane, human 85 UNT/ML	Drug	RxNorm	standard
1596954	insulin isophane, human 80 UNT/ML	Drug	RxNorm	standard
1596955	insulin isophane, human 60 UNT/ML	Drug	RxNorm	standard
1596956	3 ML insulin isophane, human 70 UNT/ML / insulin, regular, human 30 UNT/ML Pen Injector	Drug	RxNorm	standard
1596957	3 ML insulin isophane, human 70 UNT/ML / insulin, regular, human 30 UNT/ML Pen Injector [Humulin]	Drug	RxNorm	standard
1596959	3 ML insulin isophane, human 100 UNT/ML Prefilled Syringe	Drug	RxNorm	standard
1596960	3 ML insulin isophane, human 100 UNT/ML Pen Injector [Humulin N]	Drug	RxNorm	standard
1596972	1.5 ML insulin isophane, human 70 UNT/ML / insulin, regular, human 30 UNT/ML Prefilled Syringe	Drug	RxNorm	standard
1596973	1.5 ML insulin isophane, human 70 UNT/ML / insulin, regular, human 30 UNT/ML Prefilled Syringe [Novolin]	Drug	RxNorm	standard
1596974	1.5 ML insulin isophane, human 100 UNT/ML Prefilled Syringe	Drug	RxNorm	standard
1596975	1.5 ML insulin isophane, human 100 UNT/ML Prefilled Syringe [Humulin N]	Drug	RxNorm	standard
1596976	1.5 ML insulin isophane, human 70 UNT/ML / insulin, regular, human 30 UNT/ML Prefilled Syringe [Humulin]	Drug	RxNorm	standard
1596977	insulin, regular, human	Drug	RxNorm	standard
1596998	insulin, regular, human 50 UNT/ML	Drug	RxNorm	standard
1596999	insulin, regular, human 500 UNT/ML Injectable Solution [Humulin R]	Drug	RxNorm	standard
1597000	insulin, regular, human 15 UNT/ML	Drug	RxNorm	standard
1597001	insulin, regular, human 10 UNT/ML	Drug	RxNorm	standard
1597012	insulin, regular, human 20 UNT/ML	Drug	RxNorm	standard
1597756	glimepiride	Drug	RxNorm	standard
1597757	glimepiride 2 MG Oral Tablet [Amaryl]	Drug	RxNorm	standard
1597758	glimepiride 3 MG Oral Tablet	Drug	RxNorm	standard
1597759	glimepiride 1 MG Oral Tablet [Amaryl]	Drug	RxNorm	standard
1597760	glimepiride 4 MG Oral Tablet [Amaryl]	Drug	RxNorm	standard
1597761	glimepiride 1 MG Oral Tablet	Drug	RxNorm	standard
1597772	glimepiride 2 MG Oral Tablet	Drug	RxNorm	standard
1597773	glimepiride 4 MG Oral Tablet	Drug	RxNorm	standard
1597774	glimepiride 1 MG	Drug	RxNorm	standard
1597775	glimepiride 4 MG	Drug	RxNorm	standard
1597776	glimepiride 2 MG	Drug	RxNorm	standard
1597781	glimepiride 2 MG / pioglitazone 30 MG Oral Tablet	Drug	RxNorm	standard
1597792	glimepiride 4 MG / pioglitazone 30 MG Oral Tablet	Drug	RxNorm	standard
1597795	glimepiride 4 MG / pioglitazone 30 MG Oral Tablet [Duetact]	Drug	RxNorm	standard
1597796	glimepiride 2 MG / pioglitazone 30 MG Oral Tablet [Duetact]	Drug	RxNorm	standard
1597798	glimepiride 2 MG / rosiglitazone 4 MG Oral Tablet [Avandaryl]	Drug	RxNorm	standard
1597799	glimepiride 1 MG / rosiglitazone 4 MG Oral Tablet [Avandaryl]	Drug	RxNorm	standard
1597801	glimepiride 4 MG / rosiglitazone 8 MG Oral Tablet [Avandaryl]	Drug	RxNorm	standard
1718596	lixisenatide 0.033 MG/ML	Drug	RxNorm	standard
1718598	insulin glargine / lixisenatide Pen Injector	Drug	RxNorm	standard
1718599	3 ML insulin glargine 100 UNT/ML / lixisenatide 0.033 MG/ML Pen Injector	Drug	RxNorm	standard
1718601	insulin glargine 100 UNT/ML / lixisenatide 0.033 MG/ML [Soliqua]	Drug	RxNorm	standard
1718602	insulin glargine / lixisenatide Pen Injector [Soliqua]	Drug	RxNorm	standard
1718604	3 ML insulin glargine 100 UNT/ML / lixisenatide 0.033 MG/ML Pen Injector [Soliqua]	Drug	RxNorm	standard
1718605	insulin glargine 100 UNT/ML / lixisenatide 0.033 MG/ML Pen Injector	Drug	RxNorm	standard
1718606	insulin glargine 100 UNT/ML / lixisenatide 0.033 MG/ML Pen Injector [Soliqua]	Drug	RxNorm	standard
1718703	liraglutide 3.6 MG/ML	Drug	RxNorm	standard
1718705	insulin degludec / liraglutide Pen Injector	Drug	RxNorm	standard
1718706	3 ML insulin degludec 100 UNT/ML / liraglutide 3.6 MG/ML Pen Injector	Drug	RxNorm	standard
1718708	insulin degludec 100 UNT/ML / liraglutide 3.6 MG/ML [Xultophy]	Drug	RxNorm	standard
1718709	insulin degludec / liraglutide Pen Injector [Xultophy]	Drug	RxNorm	standard
1718711	3 ML insulin degludec 100 UNT/ML / liraglutide 3.6 MG/ML Pen Injector [Xultophy]	Drug	RxNorm	standard
1718712	insulin degludec 100 UNT/ML / liraglutide 3.6 MG/ML Pen Injector	Drug	RxNorm	standard
1718713	insulin degludec 100 UNT/ML / liraglutide 3.6 MG/ML Pen Injector [Xultophy]	Drug	RxNorm	standard
1718898	canagliflozin / metformin Extended Release Oral Tablet	Drug	RxNorm	standard
1718899	24 HR canagliflozin 150 MG / metformin hydrochloride 1000 MG Extended Release Oral Tablet	Drug	RxNorm	standard
1718900	canagliflozin / metformin Extended Release Oral Tablet [Invokamet]	Drug	RxNorm	standard
1718901	24 HR canagliflozin 150 MG / metformin hydrochloride 1000 MG Extended Release Oral Tablet [Invokamet]	Drug	RxNorm	standard
1718902	canagliflozin 150 MG / metformin hydrochloride 1000 MG Extended Release Oral Tablet	Drug	RxNorm	standard
1718903	canagliflozin 150 MG / metformin hydrochloride 1000 MG Extended Release Oral Tablet [Invokamet]	Drug	RxNorm	standard
1718904	24 HR canagliflozin 150 MG / metformin hydrochloride 500 MG Extended Release Oral Tablet	Drug	RxNorm	standard
1718905	24 HR canagliflozin 150 MG / metformin hydrochloride 500 MG Extended Release Oral Tablet [Invokamet]	Drug	RxNorm	standard
1718906	canagliflozin 150 MG / metformin hydrochloride 500 MG Extended Release Oral Tablet	Drug	RxNorm	standard
1718907	canagliflozin 150 MG / metformin hydrochloride 500 MG Extended Release Oral Tablet [Invokamet]	Drug	RxNorm	standard
1718908	24 HR canagliflozin 50 MG / metformin hydrochloride 1000 MG Extended Release Oral Tablet	Drug	RxNorm	standard
1718909	24 HR canagliflozin 50 MG / metformin hydrochloride 1000 MG Extended Release Oral Tablet [Invokamet]	Drug	RxNorm	standard
1718910	canagliflozin 50 MG / metformin hydrochloride 1000 MG Extended Release Oral Tablet	Drug	RxNorm	standard
1718911	canagliflozin 50 MG / metformin hydrochloride 1000 MG Extended Release Oral Tablet [Invokamet]	Drug	RxNorm	standard
1718912	24 HR canagliflozin 50 MG / metformin hydrochloride 500 MG Extended Release Oral Tablet	Drug	RxNorm	standard
1718913	24 HR canagliflozin 50 MG / metformin hydrochloride 500 MG Extended Release Oral Tablet [Invokamet]	Drug	RxNorm	standard
1718914	canagliflozin 50 MG / metformin hydrochloride 500 MG Extended Release Oral Tablet	Drug	RxNorm	standard
1718915	canagliflozin 50 MG / metformin hydrochloride 500 MG Extended Release Oral Tablet [Invokamet]	Drug	RxNorm	standard
1735581	metformin / sitagliptin Extended Release Oral Tablet [Zituvimet]	Drug	RxNorm	standard
1735582	metformin hydrochloride 1000 MG / sitagliptin 50 MG Extended Release Oral Tablet [Zituvimet]	Drug	RxNorm	standard
1735583	metformin hydrochloride 500 MG / sitagliptin 50 MG Extended Release Oral Tablet [Zituvimet]	Drug	RxNorm	standard
1735584	metformin hydrochloride 1000 MG / sitagliptin 100 MG [Zituvimet]	Drug	RxNorm	standard
1735585	metformin hydrochloride 1000 MG / sitagliptin 100 MG Extended Release Oral Tablet [Zituvimet]	Drug	RxNorm	standard
1735887	24 HR metformin hydrochloride 1000 MG / sitagliptin 50 MG Extended Release Oral Tablet [Zituvimet]	Drug	RxNorm	standard
1735888	24 HR metformin hydrochloride 500 MG / sitagliptin 50 MG Extended Release Oral Tablet [Zituvimet]	Drug	RxNorm	standard
1735889	24 HR metformin hydrochloride 1000 MG / sitagliptin 100 MG Extended Release Oral Tablet [Zituvimet]	Drug	RxNorm	standard
1758672	insulin glargine-aglr 100 UNT/ML	Drug	RxNorm	standard
1758673	insulin glargine-aglr 100 UNT/ML Pen Injector	Drug	RxNorm	standard
1758675	insulin glargine-aglr 100 UNT/ML [Rezvoglar]	Drug	RxNorm	standard
1758677	insulin glargine Pen Injector [Rezvoglar]	Drug	RxNorm	standard
1758678	insulin glargine-aglr 100 UNT/ML Pen Injector [Rezvoglar]	Drug	RxNorm	standard
1759242	3 ML insulin glargine-aglr 100 UNT/ML Pen Injector	Drug	RxNorm	standard
1759243	3 ML insulin glargine-aglr 100 UNT/ML Pen Injector [Rezvoglar]	Drug	RxNorm	standard
1830928	metformin 850 MG / sitagliptin 50 MG Oral Tablet [Janumet] Box of 196 by Abacus Medicine	Drug	RxNorm Extension	standard
1830929	metformin 1000 MG / sitagliptin 50 MG Oral Tablet [Janumet] Box of 196 by Abacus Medicine	Drug	RxNorm Extension	standard
1830930	ertugliflozin 2.5 MG / metformin 1000 MG Oral Tablet Box of 196	Drug	RxNorm Extension	standard
1830931	ertugliflozin 2.5 MG / metformin 1000 MG Oral Tablet [Segluromet] Box of 56 by MSD	Drug	RxNorm Extension	standard
1830932	ertugliflozin 2.5 MG / metformin 1000 MG Oral Tablet [Segluromet] Box of 196	Drug	RxNorm Extension	standard
1830933	ertugliflozin 2.5 MG / metformin 1000 MG Oral Tablet [Segluromet] Box of 196 by MSD	Drug	RxNorm Extension	standard
1830934	ertugliflozin 7.5 MG / metformin 1000 MG Oral Tablet Box of 196	Drug	RxNorm Extension	standard
1830935	ertugliflozin 7.5 MG / metformin 1000 MG Oral Tablet [Segluromet] Box of 56 by MSD	Drug	RxNorm Extension	standard
1830936	ertugliflozin 7.5 MG / metformin 1000 MG Oral Tablet [Segluromet] Box of 196	Drug	RxNorm Extension	standard
1830937	ertugliflozin 7.5 MG / metformin 1000 MG Oral Tablet [Segluromet] Box of 196 by MSD	Drug	RxNorm Extension	standard
1831006	pioglitazone 15 MG Oral Tablet [Actos] Box of 28 by Eurocept	Drug	RxNorm Extension	standard
1831007	pioglitazone 15 MG Oral Tablet [Actos] Box of 98 by Eurocept	Drug	RxNorm Extension	standard
1831008	pioglitazone 30 MG Oral Tablet [Actos] Box of 28 by Eurocept	Drug	RxNorm Extension	standard
1831009	pioglitazone 30 MG Oral Tablet [Actos] Box of 98 by Eurocept	Drug	RxNorm Extension	standard
1831136	insulin aspart, human 100 UNT/ML Pen Injector [Fiasp] Box of 5	Drug	RxNorm Extension	standard
1831137	sitagliptin 100 MG Oral Tablet [Januvia] Box of 98 by Orifarm	Drug	RxNorm Extension	standard
1831138	ertugliflozin 5 MG / sitagliptin 100 MG Oral Tablet Box of 98	Drug	RxNorm Extension	standard
1831139	ertugliflozin 5 MG / sitagliptin 100 MG Oral Tablet [Steglujan] Box of 28 by MSD	Drug	RxNorm Extension	standard
1831140	ertugliflozin 5 MG / sitagliptin 100 MG Oral Tablet [Steglujan] Box of 98	Drug	RxNorm Extension	standard
1831141	ertugliflozin 5 MG / sitagliptin 100 MG Oral Tablet [Steglujan] Box of 98 by MSD	Drug	RxNorm Extension	standard
1831142	ertugliflozin 15 MG / sitagliptin 100 MG Oral Tablet [Steglujan] Box of 28 by MSD	Drug	RxNorm Extension	standard
1831143	ertugliflozin 15 MG / sitagliptin 100 MG Oral Tablet [Steglujan] Box of 98 by MSD	Drug	RxNorm Extension	standard
1831670	semaglutide 3 MG Oral Tablet [Rybelsus] Box of 30 by Abacus Medicine	Drug	RxNorm Extension	standard
1831671	semaglutide 7 MG Oral Tablet [Rybelsus] Box of 30 by Abacus Medicine	Drug	RxNorm Extension	standard
1831672	semaglutide 14 MG Oral Tablet [Rybelsus] Box of 30 by Abacus Medicine	Drug	RxNorm Extension	standard
1831711	ertugliflozin 5 MG Oral Tablet Box of 98	Drug	RxNorm Extension	standard
1831712	ertugliflozin 5 MG Oral Tablet [Steglatro] Box of 28 by MSD	Drug	RxNorm Extension	standard
1831713	ertugliflozin 5 MG Oral Tablet [Steglatro] Box of 98	Drug	RxNorm Extension	standard
1831714	ertugliflozin 5 MG Oral Tablet [Steglatro] Box of 98 by MSD	Drug	RxNorm Extension	standard
1831715	ertugliflozin 15 MG Oral Tablet Box of 98	Drug	RxNorm Extension	standard
1831716	ertugliflozin 15 MG Oral Tablet [Steglatro] Box of 28 by MSD	Drug	RxNorm Extension	standard
1831717	ertugliflozin 15 MG Oral Tablet [Steglatro] Box of 98	Drug	RxNorm Extension	standard
1831718	ertugliflozin 15 MG Oral Tablet [Steglatro] Box of 98 by MSD	Drug	RxNorm Extension	standard
1832042	0.5 ML dulaglutide 3 MG/ML Injectable Solution [Trulicity] Box of 4 by Orifarm	Drug	RxNorm Extension	standard
1832043	0.5 ML dulaglutide 3 MG/ML Injectable Solution [Trulicity] Box of 4 by Abacus Medicine	Drug	RxNorm Extension	standard
1832231	1.6 ML insulin aspart, human 100 UNT/ML Injectable Solution [Fiasp]	Drug	RxNorm Extension	standard
1832232	1.6 ML insulin aspart, human 100 UNT/ML Injectable Solution [Fiasp] Box of 5	Drug	RxNorm Extension	standard
1832233	1.6 ML insulin aspart, human 100 UNT/ML Injectable Solution [Fiasp] Box of 5 by Novo Nordisk	Drug	RxNorm Extension	standard
1832304	3 ML insulin aspart, human 100 UNT/ML Pen Injector [Fiasp] Box of 5	Drug	RxNorm Extension	standard
1832305	3 ML insulin aspart, human 100 UNT/ML Pen Injector [Fiasp] Box of 5 by Novo Nordisk	Drug	RxNorm Extension	standard
1832313	3 ML liraglutide 6 MG/ML Injectable Solution [Saxenda] Box of 5 by Abacus Medicine	Drug	RxNorm Extension	standard
1832351	4 ACTUAT semaglutide 0.25 MG/ACTUAT Injectable Solution [Ozempic] by Abacus Medicine	Drug	RxNorm Extension	standard
1832352	4 ACTUAT semaglutide 0.5 MG/ACTUAT Injectable Solution [Ozempic] by Abacus Medicine	Drug	RxNorm Extension	standard
1970879	dapagliflozin 10 MG Delayed Release Oral Tablet Box of 10	Drug	RxNorm Extension	standard
1970880	dapagliflozin 10 MG Delayed Release Oral Tablet [Forxiga] Box of 10	Drug	RxNorm Extension	standard
1970881	dapagliflozin 10 MG Delayed Release Oral Tablet [Forxiga] Box of 10 by Astrazeneca	Drug	RxNorm Extension	standard
1970882	dapagliflozin 10 MG Oral Tablet Box of 10	Drug	RxNorm Extension	standard
1970883	dapagliflozin 10 MG Oral Tablet [Forxiga] Box of 10	Drug	RxNorm Extension	standard
1970884	dapagliflozin 10 MG Oral Tablet [Forxiga] Box of 10 by Astrazeneca	Drug	RxNorm Extension	standard
1970909	dulaglutide 6 MG/ML Prefilled Syringe	Drug	RxNorm Extension	standard
1970910	dulaglutide 6 MG/ML Prefilled Syringe Box of 4	Drug	RxNorm Extension	standard
1970911	dulaglutide 6 MG/ML Prefilled Syringe [Trulicity]	Drug	RxNorm Extension	standard
1970912	dulaglutide 6 MG/ML Prefilled Syringe [Trulicity] Box of 4	Drug	RxNorm Extension	standard
1970913	dulaglutide 9 MG/ML Prefilled Syringe	Drug	RxNorm Extension	standard
1970914	dulaglutide 9 MG/ML Prefilled Syringe Box of 4	Drug	RxNorm Extension	standard
1970915	dulaglutide 9 MG/ML Prefilled Syringe [Trulicity]	Drug	RxNorm Extension	standard
1970916	dulaglutide 9 MG/ML Prefilled Syringe [Trulicity] Box of 4	Drug	RxNorm Extension	standard
1970923	empagliflozin 10 MG Oral Tablet [Jardiance] Box of 100 by Bb Farma	Drug	RxNorm Extension	standard
1970924	empagliflozin 25 MG Oral Tablet [Jardiance] Box of 100 by Bb Farma	Drug	RxNorm Extension	standard
1971379	metformin 500 MG Oral Tablet Box of 30 by Denk	Drug	RxNorm Extension	standard
1971420	pioglitazone 30 MG Oral Tablet Box of 98 by Aurobindo	Drug	RxNorm Extension	standard
1971421	pioglitazone 30 MG Oral Tablet [Actos] Box of 98 by Bb Farma	Drug	RxNorm Extension	standard
1971547	exenatide 2.35 MG/ML Auto-Injector Box of 4	Drug	RxNorm Extension	standard
1971548	exenatide 2.35 MG/ML Auto-Injector Box of 12	Drug	RxNorm Extension	standard
1971549	exenatide 2.35 MG/ML Auto-Injector [Bydureon] Box of 4	Drug	RxNorm Extension	standard
1971550	exenatide 2.35 MG/ML Auto-Injector [Bydureon] Box of 12	Drug	RxNorm Extension	standard
1971551	exenatide 2 MG Pen Injector Box of 4	Drug	RxNorm Extension	standard
1971552	exenatide 2 MG Pen Injector [Bydureon] Box of 4	Drug	RxNorm Extension	standard
1972662	0.5 ML dulaglutide 6 MG/ML Prefilled Syringe	Drug	RxNorm Extension	standard
1972663	0.5 ML dulaglutide 6 MG/ML Prefilled Syringe Box of 4	Drug	RxNorm Extension	standard
1972664	0.5 ML dulaglutide 6 MG/ML Prefilled Syringe [Trulicity]	Drug	RxNorm Extension	standard
1972665	0.5 ML dulaglutide 6 MG/ML Prefilled Syringe [Trulicity] Box of 4	Drug	RxNorm Extension	standard
1972666	0.5 ML dulaglutide 6 MG/ML Prefilled Syringe [Trulicity] Box of 4 by Lilly	Drug	RxNorm Extension	standard
1972667	0.5 ML dulaglutide 9 MG/ML Prefilled Syringe	Drug	RxNorm Extension	standard
1972668	0.5 ML dulaglutide 9 MG/ML Prefilled Syringe Box of 4	Drug	RxNorm Extension	standard
1972669	0.5 ML dulaglutide 9 MG/ML Prefilled Syringe [Trulicity]	Drug	RxNorm Extension	standard
1972670	0.5 ML dulaglutide 9 MG/ML Prefilled Syringe [Trulicity] Box of 4	Drug	RxNorm Extension	standard
1972671	0.5 ML dulaglutide 9 MG/ML Prefilled Syringe [Trulicity] Box of 4 by Lilly	Drug	RxNorm Extension	standard
1972784	0.85 ML exenatide 2.35 MG/ML Auto-Injector Box of 4	Drug	RxNorm Extension	standard
1972785	0.85 ML exenatide 2.35 MG/ML Auto-Injector Box of 12	Drug	RxNorm Extension	standard
1972786	0.85 ML exenatide 2.35 MG/ML Auto-Injector [Bydureon] Box of 4	Drug	RxNorm Extension	standard
1972787	0.85 ML exenatide 2.35 MG/ML Auto-Injector [Bydureon] Box of 4 by Kohlpharma	Drug	RxNorm Extension	standard
1972788	0.85 ML exenatide 2.35 MG/ML Auto-Injector [Bydureon] Box of 12	Drug	RxNorm Extension	standard
1972789	0.85 ML exenatide 2.35 MG/ML Auto-Injector [Bydureon] Box of 12 by Kohlpharma	Drug	RxNorm Extension	standard
1972900	1.2 ML exenatide 0.00417 MG/ML Injectable Solution [Byetta] by Eurim-Pharm	Drug	RxNorm Extension	standard
1972966	2.4 ML exenatide 0.00417 MG/ML Injectable Solution [Byetta] Box of 3 by Orifarm Leverkus	Drug	RxNorm Extension	standard
1972984	3 ML liraglutide 6 MG/ML Injectable Solution [Saxenda] Box of 3 by Eurim-Pharm	Drug	RxNorm Extension	standard
1972985	3 ML liraglutide 6 MG/ML Injectable Solution [Saxenda] Box of 5 by Eurim-Pharm	Drug	RxNorm Extension	standard
1972986	3 ML liraglutide 6 MG/ML Injectable Solution [Saxenda] Box of 5 by Kohlpharma	Drug	RxNorm Extension	standard
2008593	metformin 850 MG / pioglitazone 15 MG [PIO-M]	Drug	RxNorm Extension	standard
2011128	gliclazide 80 MG Oral Tablet [D-VERIN]	Drug	RxNorm Extension	standard
2011129	gliclazide 80 MG Oral Tablet [D-VERIN] by Kolon	Drug	RxNorm Extension	standard
2011130	gliclazide 80 MG [D-VERIN]	Drug	RxNorm Extension	standard
2011131	gliclazide Oral Tablet [D-VERIN]	Drug	RxNorm Extension	standard
2011891	glimepiride 4 MG Oral Tablet [GLIMEP] by C-tri	Drug	RxNorm Extension	standard
2012180	pioglitazone 30 MG Oral Tablet [GLUCONON] by Dong-a	Drug	RxNorm Extension	standard
2012182	pioglitazone 15 MG Oral Tablet [C-TOS]	Drug	RxNorm Extension	standard
2012183	pioglitazone 15 MG Oral Tablet [C-TOS] by CTC Bio	Drug	RxNorm Extension	standard
2012184	pioglitazone 15 MG Oral Tablet [DIA-EX]	Drug	RxNorm Extension	standard
2012185	pioglitazone 15 MG Oral Tablet [DIA-EX] by Taejoon	Drug	RxNorm Extension	standard
2012186	pioglitazone 15 MG Oral Tablet [K-TAZONE]	Drug	RxNorm Extension	standard
2012187	pioglitazone 15 MG Oral Tablet [K-TAZONE] by Kolon	Drug	RxNorm Extension	standard
2012188	pioglitazone 15 MG Oral Tablet [PIOTIN] by C-tri	Drug	RxNorm Extension	standard
2012189	pioglitazone 15 MG [C-TOS]	Drug	RxNorm Extension	standard
2012190	pioglitazone 15 MG [DIA-EX]	Drug	RxNorm Extension	standard
2012191	pioglitazone 15 MG [K-TAZONE]	Drug	RxNorm Extension	standard
2012192	pioglitazone Oral Tablet [C-TOS]	Drug	RxNorm Extension	standard
2012193	pioglitazone Oral Tablet [DIA-EX]	Drug	RxNorm Extension	standard
2012194	pioglitazone Oral Tablet [K-TAZONE]	Drug	RxNorm Extension	standard
2012276	glimepiride 2 MG / metformin 500 MG Oral Tablet [DIARID-M]	Drug	RxNorm Extension	standard
2012277	glimepiride 2 MG / metformin 500 MG Oral Tablet [DIARID-M] by Kwangdong	Drug	RxNorm Extension	standard
2012278	glimepiride 2 MG / metformin 500 MG Oral Tablet [GLIMETS M] by I-world	Drug	RxNorm Extension	standard
2012279	glimepiride 2 MG / metformin 500 MG Oral Tablet [GLISTAR-M]	Drug	RxNorm Extension	standard
2012280	glimepiride 2 MG / metformin 500 MG Oral Tablet [GLISTAR-M] by Sungwon Adcock	Drug	RxNorm Extension	standard
2012281	glimepiride 2 MG / metformin 500 MG Oral Tablet [MEAGRIL-M]	Drug	RxNorm Extension	standard
2012282	glimepiride 2 MG / metformin 500 MG Oral Tablet [MEAGRIL-M] by LG	Drug	RxNorm Extension	standard
2012283	glimepiride 2 MG / metformin 500 MG Oral Tablet [NT-GLIMEPO] by Syntex	Drug	RxNorm Extension	standard
2012284	glimepiride 2 MG / metformin 500 MG Oral Tablet [NT-GLIMEPO]	Drug	RxNorm Extension	standard
2012285	glimepiride 2 MG / metformin 500 MG Extended Release Oral Tablet [GLIPAM-MAX]	Drug	RxNorm Extension	standard
2012286	glimepiride 2 MG / metformin 500 MG Extended Release Oral Tablet [GLIPAM-MAX] by Ildong	Drug	RxNorm Extension	standard
2012288	glimepiride 2 MG / metformin 500 MG Extended Release Oral Tablet [NEOMARYL-MAX]	Drug	RxNorm Extension	standard
2012289	glimepiride 2 MG / metformin 500 MG Extended Release Oral Tablet [NEOMARYL-MAX] by Chongkundang	Drug	RxNorm Extension	standard
2012290	glimepiride 2 MG / metformin 500 MG [DIARID-M]	Drug	RxNorm Extension	standard
2012291	glimepiride 2 MG / metformin 500 MG [GLIPAM-MAX]	Drug	RxNorm Extension	standard
2012292	glimepiride 2 MG / metformin 500 MG [GLISTAR-M]	Drug	RxNorm Extension	standard
2012293	glimepiride 2 MG / metformin 500 MG [MEAGRIL-M]	Drug	RxNorm Extension	standard
2012294	glimepiride 2 MG / metformin 500 MG [NEOMARYL-MAX]	Drug	RxNorm Extension	standard
2012295	glimepiride 2 MG / metformin 500 MG [NT-GLIMEPO]	Drug	RxNorm Extension	standard
2012296	glimepiride 1 MG / metformin 250 MG Oral Tablet [K-MARIL M]	Drug	RxNorm Extension	standard
2012297	glimepiride 1 MG / metformin 250 MG Oral Tablet [K-MARIL M] by Kyongbo	Drug	RxNorm Extension	standard
2012298	glimepiride 1 MG / metformin 250 MG Oral Tablet [ABERIN-M]	Drug	RxNorm Extension	standard
2012299	glimepiride 1 MG / metformin 250 MG Oral Tablet [ABERIN-M] by Huons	Drug	RxNorm Extension	standard
2012300	glimepiride 1 MG / metformin 250 MG Oral Tablet [GM] by C-tri	Drug	RxNorm Extension	standard
2012301	glimepiride 1 MG / metformin 250 MG Oral Tablet [GLI-M]	Drug	RxNorm Extension	standard
2012302	glimepiride 1 MG / metformin 250 MG Oral Tablet [GLI-M] by Austin	Drug	RxNorm Extension	standard
2012303	glimepiride 1 MG / metformin 250 MG Oral Tablet [GLIPA-M]	Drug	RxNorm Extension	standard
2012304	glimepiride 1 MG / metformin 250 MG Oral Tablet [GLIPA-M] by Dongkoo	Drug	RxNorm Extension	standard
2012305	glimepiride 1 MG / metformin 250 MG Oral Tablet [GLIMETS M] by I-world	Drug	RxNorm Extension	standard
2012306	glimepiride 1 MG / metformin 250 MG [K-MARIL M]	Drug	RxNorm Extension	standard
2012307	glimepiride 1 MG / metformin 250 MG [ABERIN-M]	Drug	RxNorm Extension	standard
2012308	glimepiride 1 MG / metformin 250 MG [GLI-M]	Drug	RxNorm Extension	standard
2012309	glimepiride 1 MG / metformin 250 MG [GLIPA-M]	Drug	RxNorm Extension	standard
2012310	glimepiride / metformin Oral Tablet [DIARID-M]	Drug	RxNorm Extension	standard
2012311	glimepiride / metformin Oral Tablet [GLISTAR-M]	Drug	RxNorm Extension	standard
2012312	glimepiride / metformin Oral Tablet [MEAGRIL-M]	Drug	RxNorm Extension	standard
2012313	glimepiride / metformin Oral Tablet [NT-GLIMEPO]	Drug	RxNorm Extension	standard
2012314	glimepiride / metformin Extended Release Oral Tablet [GLIPAM-MAX]	Drug	RxNorm Extension	standard
2012315	glimepiride / metformin Extended Release Oral Tablet [NEOMARYL-MAX]	Drug	RxNorm Extension	standard
2012316	glyburide 5 MG / metformin 500 MG Oral Tablet [DIABIC DUO] by Sam-a	Drug	RxNorm Extension	standard
2012317	glyburide 2.5 MG / metformin 500 MG Oral Tablet [DIABIC DUO] by Sam-a	Drug	RxNorm Extension	standard
2012318	atorvastatin 10 MG / metformin 1000 MG Extended Release Oral Tablet [LIPITO-M]	Drug	RxNorm Extension	standard
2012319	atorvastatin 10 MG / metformin 1000 MG Extended Release Oral Tablet [LIPITO-M] by Jeil	Drug	RxNorm Extension	standard
2012320	atorvastatin 10 MG / metformin 1000 MG [LIPITO-M]	Drug	RxNorm Extension	standard
2012321	atorvastatin 20 MG / metformin 750 MG Extended Release Oral Tablet [LIPITO-M]	Drug	RxNorm Extension	standard
2012322	atorvastatin 20 MG / metformin 750 MG Extended Release Oral Tablet [LIPITO-M] by Jeil	Drug	RxNorm Extension	standard
2012323	atorvastatin 20 MG / metformin 750 MG [LIPITO-M]	Drug	RxNorm Extension	standard
2012324	atorvastatin 10 MG / metformin 750 MG Extended Release Oral Tablet [LIPITO-M]	Drug	RxNorm Extension	standard
2012325	atorvastatin 10 MG / metformin 750 MG Extended Release Oral Tablet [LIPITO-M] by Jeil	Drug	RxNorm Extension	standard
2012326	atorvastatin 10 MG / metformin 750 MG [LIPITO-M]	Drug	RxNorm Extension	standard
2012327	atorvastatin 20 MG / metformin 500 MG Extended Release Oral Tablet [LIPITO-M]	Drug	RxNorm Extension	standard
2012328	atorvastatin 20 MG / metformin 500 MG Extended Release Oral Tablet [LIPITO-M] by Jeil	Drug	RxNorm Extension	standard
2012329	atorvastatin 20 MG / metformin 500 MG [LIPITO-M]	Drug	RxNorm Extension	standard
2012330	atorvastatin 10 MG / metformin 500 MG Extended Release Oral Tablet [LIPITO-M]	Drug	RxNorm Extension	standard
2012331	atorvastatin 10 MG / metformin 500 MG Extended Release Oral Tablet [LIPITO-M] by Jeil	Drug	RxNorm Extension	standard
2012332	atorvastatin 10 MG / metformin 500 MG [LIPITO-M]	Drug	RxNorm Extension	standard
2012333	atorvastatin / metformin Extended Release Oral Tablet [LIPITO-M]	Drug	RxNorm Extension	standard
2012334	metformin 850 MG / pioglitazone 15 MG Oral Tablet [K-TOSMET]	Drug	RxNorm Extension	standard
2012335	metformin 850 MG / pioglitazone 15 MG Oral Tablet [K-TOSMET] by Korea Kolmar	Drug	RxNorm Extension	standard
2012336	metformin 850 MG / pioglitazone 15 MG Oral Tablet [PIO-M]	Drug	RxNorm Extension	standard
2012337	metformin 850 MG / pioglitazone 15 MG Oral Tablet [PIO-M] by Medicakorea	Drug	RxNorm Extension	standard
2012338	metformin 850 MG / pioglitazone 15 MG Oral Tablet [PIOTA-M]	Drug	RxNorm Extension	standard
2012339	metformin 850 MG / pioglitazone 15 MG Oral Tablet [PIOTA-M] by Hankook Korus	Drug	RxNorm Extension	standard
2012340	metformin 850 MG / pioglitazone 15 MG [K-TOSMET]	Drug	RxNorm Extension	standard
2012341	metformin 850 MG / pioglitazone 15 MG [PIOTA-M]	Drug	RxNorm Extension	standard
2012342	metformin / pioglitazone Oral Tablet [K-TOSMET]	Drug	RxNorm Extension	standard
2012343	metformin / pioglitazone Oral Tablet [PIO-M]	Drug	RxNorm Extension	standard
2012344	metformin / pioglitazone Oral Tablet [PIOTA-M]	Drug	RxNorm Extension	standard
2012345	metformin 500 MG Oral Tablet [NT-FORMIN] by Syntex	Drug	RxNorm Extension	standard
2012346	metformin 500 MG Oral Tablet [NT-FORMIN]	Drug	RxNorm Extension	standard
2012347	metformin 500 MG Extended Release Oral Tablet [K-MET]	Drug	RxNorm Extension	standard
2012348	metformin 500 MG Extended Release Oral Tablet [K-MET] by Kyongbo	Drug	RxNorm Extension	standard
2012349	metformin 500 MG Extended Release Oral Tablet [METOPHAGE] by Dong-a	Drug	RxNorm Extension	standard
2012350	metformin 500 MG [K-MET]	Drug	RxNorm Extension	standard
2012351	metformin 500 MG [NT-FORMIN]	Drug	RxNorm Extension	standard
2012352	metformin Oral Tablet [NT-FORMIN]	Drug	RxNorm Extension	standard
2012353	metformin Extended Release Oral Tablet [K-MET]	Drug	RxNorm Extension	standard
2012354	nateglinide 90 MG Oral Tablet [NAGREEN] by Sam-a	Drug	RxNorm Extension	standard
2027265	10 ML insulin, regular, human 40 IU/ML Injectable Suspension	Drug	RxNorm Extension	standard
2027266	10 ML insulin, regular, human 40 IU/ML Injectable Suspension [BIOHULIN NPH]	Drug	RxNorm Extension	standard
2027268	10 ML insulin, regular, human 40 IU/ML Injectable Suspension [BIOHULIN NPH] by SK Chemical	Drug	RxNorm Extension	standard
2027269	10 ML insulin, regular, human 40 IU/ML Injectable Solution	Drug	RxNorm Extension	standard
2027270	10 ML insulin, regular, human 40 IU/ML Injectable Solution [BIOHULIN]	Drug	RxNorm Extension	standard
2027271	10 ML insulin, regular, human 40 IU/ML Injectable Solution [BIOHULIN] by SK Chemical	Drug	RxNorm Extension	standard
2027272	10 ML insulin, regular, human 100 IU/ML Injectable Suspension [Humulin] by Lilly	Drug	RxNorm Extension	standard
2027273	10 ML insulin, regular, human 100 IU/ML Injectable Suspension [Humulin]	Drug	RxNorm Extension	standard
2027274	10 ML insulin, regular, human 100 IU/ML Injectable Suspension [MIXTARD 30 HM]	Drug	RxNorm Extension	standard
2027275	10 ML insulin, regular, human 100 IU/ML Injectable Suspension [MIXTARD 30 HM] by Novonordisk	Drug	RxNorm Extension	standard
2027276	10 ML insulin, regular, human 100 IU/ML Injectable Suspension [INSULATARD HM]	Drug	RxNorm Extension	standard
2027277	10 ML insulin, regular, human 100 IU/ML Injectable Suspension [INSULATARD HM] by Novonordisk	Drug	RxNorm Extension	standard
2027278	10 ML insulin, regular, human 100 IU/ML Injectable Suspension [Novolin N]	Drug	RxNorm Extension	standard
2027279	10 ML insulin, regular, human 100 IU/ML Injectable Suspension [Novolin N] by Greencross	Drug	RxNorm Extension	standard
2027280	10 ML insulin, regular, human 100 IU/ML Injectable Suspension	Drug	RxNorm Extension	standard
2027281	10 ML insulin, regular, human 100 IU/ML Injectable Suspension [BIOHULIN NPH]	Drug	RxNorm Extension	standard
2027282	10 ML insulin, regular, human 100 IU/ML Injectable Suspension [BIOHULIN NPH] by SK Chemical	Drug	RxNorm Extension	standard
2027283	10 ML insulin, regular, human 100 IU/ML Injectable Solution [Novolin R]	Drug	RxNorm Extension	standard
2027284	10 ML insulin, regular, human 100 IU/ML Injectable Solution [Novolin R] by Greencross	Drug	RxNorm Extension	standard
2027285	10 ML insulin, regular, human 100 IU/ML Injectable Solution [Humulin R] by Lilly	Drug	RxNorm Extension	standard
2027286	10 ML insulin, regular, human 100 IU/ML Injectable Solution [Humulin R]	Drug	RxNorm Extension	standard
2027287	10 ML insulin, regular, human 100 IU/ML Injectable Solution [Humulin N] by Lilly	Drug	RxNorm Extension	standard
2027288	10 ML insulin, regular, human 100 IU/ML Injectable Solution [Humulin N]	Drug	RxNorm Extension	standard
2027289	10 ML insulin, regular, human 100 IU/ML Injectable Solution	Drug	RxNorm Extension	standard
2027290	10 ML insulin, regular, human 100 IU/ML Injectable Solution [BIOHULIN]	Drug	RxNorm Extension	standard
2027291	10 ML insulin, regular, human 100 IU/ML Injectable Solution [BIOHULIN] by SK Chemical	Drug	RxNorm Extension	standard
2027296	10 ML insulin aspart, human 100 IU/ML Injectable Solution [Novorapid]	Drug	RxNorm Extension	standard
2027297	10 ML insulin aspart, human 100 IU/ML Injectable Solution [Novorapid] by Novonordisk	Drug	RxNorm Extension	standard
2027298	10 ML insulin aspart, human 100 IU/ML Injectable Solution [Fiasp]	Drug	RxNorm Extension	standard
2027299	10 ML insulin aspart, human 100 IU/ML Injectable Solution [Fiasp] by Novonordisk	Drug	RxNorm Extension	standard
2027300	10 ML insulin aspart, human 100 IU/ML Injectable Solution	Drug	RxNorm Extension	standard
2027318	10 ML insulin lispro 100 IU/ML Injectable Solution [Humalog] by Lilly	Drug	RxNorm Extension	standard
2027319	10 ML insulin lispro 100 IU/ML Injectable Solution [Humalog]	Drug	RxNorm Extension	standard
2027320	10 ML insulin lispro 100 IU/ML Injectable Solution	Drug	RxNorm Extension	standard
2027321	10 ML insulin glulisine, human 3.49 MG/ML Injectable Solution [Apidra] by Sanofi	Drug	RxNorm Extension	standard
2027322	10 ML insulin glargine 3.64 MG/ML Injectable Solution [Lantus] by Sanofi	Drug	RxNorm Extension	standard
2027323	10 ML insulin glargine 3.64 MG/ML Injectable Solution [Lantus]	Drug	RxNorm Extension	standard
2027324	10 ML insulin glargine 3.64 MG/ML Injectable Solution	Drug	RxNorm Extension	standard
2028523	3 ML insulin, regular, human 100 IU/ML Prefilled Syringe	Drug	RxNorm Extension	standard
2028728	3 ML insulin degludec 200 IU/ML Pen Injector [TRESIBA FLEXTOUCH]	Drug	RxNorm Extension	standard
2028729	3 ML insulin degludec 200 IU/ML Pen Injector [TRESIBA FLEXTOUCH] by Novonordisk	Drug	RxNorm Extension	standard
2028730	3 ML insulin degludec 200 IU/ML Pen Injector	Drug	RxNorm Extension	standard
2028731	3 ML insulin degludec 100 IU/ML Pen Injector [TRESIBA FLEXTOUCH]	Drug	RxNorm Extension	standard
2028732	3 ML insulin degludec 100 IU/ML Pen Injector [TRESIBA FLEXTOUCH] by Novonordisk	Drug	RxNorm Extension	standard
2028733	3 ML insulin degludec 100 IU/ML Pen Injector	Drug	RxNorm Extension	standard
2028809	3 ML insulin, regular, human 100 IU/ML Pen Injector [Humulin] by Lilly	Drug	RxNorm Extension	standard
2028810	3 ML insulin, regular, human 100 IU/ML Pen Injector [Humulin]	Drug	RxNorm Extension	standard
2028811	3 ML insulin, regular, human 100 IU/ML Pen Injector [Humulin N] by Lilly	Drug	RxNorm Extension	standard
2028812	3 ML insulin, regular, human 100 IU/ML Pen Injector [Humulin N]	Drug	RxNorm Extension	standard
2028813	3 ML insulin, regular, human 100 IU/ML Pen Injector	Drug	RxNorm Extension	standard
2028814	3 ML insulin, regular, human 100 IU/ML Prefilled Syringe [Insulatard]	Drug	RxNorm Extension	standard
2028815	3 ML insulin, regular, human 100 IU/ML Prefilled Syringe [Insulatard] by Novonordisk	Drug	RxNorm Extension	standard
2028816	3 ML insulin, regular, human 100 IU/ML Prefilled Syringe [Mixtard]	Drug	RxNorm Extension	standard
2028817	3 ML insulin, regular, human 100 IU/ML Prefilled Syringe [Mixtard] by Novonordisk	Drug	RxNorm Extension	standard
2028819	3 ML insulin, regular, human 100 IU/ML Prefilled Syringe [NOVOLET 20/80]	Drug	RxNorm Extension	standard
2028820	3 ML insulin, regular, human 100 IU/ML Prefilled Syringe [NOVOLET 20/80] by Novonordisk	Drug	RxNorm Extension	standard
2028821	3 ML insulin, regular, human 100 IU/ML Prefilled Syringe [NOVOLET N]	Drug	RxNorm Extension	standard
2028822	3 ML insulin, regular, human 100 IU/ML Prefilled Syringe [NOVOLET N] by Novonordisk	Drug	RxNorm Extension	standard
2028823	3 ML insulin, regular, human 100 IU/ML Prefilled Syringe [NOVOLET R]	Drug	RxNorm Extension	standard
2028824	3 ML insulin, regular, human 100 IU/ML Prefilled Syringe [NOVOLET R] by Novonordisk	Drug	RxNorm Extension	standard
2028832	3 ML insulin aspart, human 100 UNT/ML Pen Injector [NOVOMIX 50 FLEX] by Novonordisk	Drug	RxNorm Extension	standard
2028833	3 ML insulin aspart, human 100 UNT/ML Pen Injector [NOVOMIX 70 FLEX]	Drug	RxNorm Extension	standard
2028834	3 ML insulin aspart, human 100 UNT/ML Pen Injector [NOVOMIX 70 FLEX] by Novonordisk	Drug	RxNorm Extension	standard
2028835	3 ML insulin aspart, human 100 IU/ML Pen Injector [NOVORAPID FLEX]	Drug	RxNorm Extension	standard
2028836	3 ML insulin aspart, human 100 IU/ML Pen Injector [NOVORAPID FLEX] by Novonordisk	Drug	RxNorm Extension	standard
2028837	3 ML insulin aspart, human 100 IU/ML Pen Injector [NOVOMIX 30 FLEX]	Drug	RxNorm Extension	standard
2028838	3 ML insulin aspart, human 100 IU/ML Pen Injector [NOVOMIX 30 FLEX] by Novonordisk	Drug	RxNorm Extension	standard
2028839	3 ML insulin aspart, human 100 IU/ML Pen Injector	Drug	RxNorm Extension	standard
2028840	3 ML insulin aspart, human 100 IU/ML Pen Injector [FIASP FLEX TOUCH]	Drug	RxNorm Extension	standard
2028841	3 ML insulin aspart, human 100 IU/ML Pen Injector [FIASP FLEX TOUCH] by Novonordisk	Drug	RxNorm Extension	standard
2028842	3 ML insulin aspart, human 100 IU/ML Pen Injector [NOVOMIX 70 FLEX]	Drug	RxNorm Extension	standard
2028844	3 ML insulin aspart, human 100 IU/ML Pen Injector [NOVOMIX 70 FLEX] by Novonordisk	Drug	RxNorm Extension	standard
2028845	3 ML insulin lispro 100 IU/ML Cartridge [Humalog] by Lilly	Drug	RxNorm Extension	standard
2028846	3 ML insulin lispro 100 IU/ML Cartridge [Humalog]	Drug	RxNorm Extension	standard
2028847	3 ML insulin lispro 100 IU/ML Cartridge	Drug	RxNorm Extension	standard
2028848	3 ML insulin lispro 100 IU/ML Pen Injector [Humalog] by Lilly	Drug	RxNorm Extension	standard
2028849	3 ML insulin lispro 100 IU/ML Pen Injector [Humalog]	Drug	RxNorm Extension	standard
2028850	3 ML insulin lispro 100 IU/ML Pen Injector	Drug	RxNorm Extension	standard
2028851	3 ML insulin lispro 100 UNT/ML Cartridge [HUMALOG MIX 25] by Lilly	Drug	RxNorm Extension	standard
2028852	3 ML insulin lispro 100 UNT/ML Cartridge [HUMALOG MIX 50] by Lilly	Drug	RxNorm Extension	standard
2028853	3 ML insulin lispro 100 UNT/ML Pen Injector [HUMALOG MIX 25] by Lilly	Drug	RxNorm Extension	standard
2028854	3 ML insulin lispro 100 UNT/ML Pen Injector [HUMALOG MIX 50] by Lilly	Drug	RxNorm Extension	standard
2028855	3 ML insulin glulisine, human 3.49 MG/ML Pen Injector [APIDRA SOLOSTAR] by Sanofi	Drug	RxNorm Extension	standard
2028856	3 ML insulin glulisine, human 3.49 MG/ML Pen Injector [APIDRA SOLOSTAR]	Drug	RxNorm Extension	standard
2028857	3 ML insulin detemir 14.2 MG/ML Pen Injector [LEVEMIR FLEX] by Novonordisk	Drug	RxNorm Extension	standard
2028897	3 ML insulin glargine 100 IU/ML Pen Injector	Drug	RxNorm Extension	standard
2028898	3 ML insulin glargine 100 IU/ML Pen Injector [GLARZIA]	Drug	RxNorm Extension	standard
2028899	3 ML insulin glargine 100 IU/ML Pen Injector [GLARZIA] by Greencross	Drug	RxNorm Extension	standard
2028900	3 ML insulin glargine 3.64 MG/ML Pen Injector [Lantus] by Sanofi	Drug	RxNorm Extension	standard
2028901	3 ML insulin glargine 3.64 MG/ML Pen Injector [Lantus]	Drug	RxNorm Extension	standard
2028902	3 ML insulin glargine 3.64 MG/ML Pen Injector	Drug	RxNorm Extension	standard
2028910	3 ML lixisenatide 0.1 MG/ML Pen Injector [Lyxumia] by Sanofi	Drug	RxNorm Extension	standard
2028911	3 ML lixisenatide 0.05 MG/ML Pen Injector [Lyxumia] by Sanofi	Drug	RxNorm Extension	standard
2029055	2.4 ML exenatide 0.25 MG/ML Pen Injector [Byetta] by Astrazeneca	Drug	RxNorm Extension	standard
2029056	2.4 ML exenatide 0.25 MG/ML Pen Injector [Byetta] by Lilly	Drug	RxNorm Extension	standard
2029057	2.4 ML exenatide 0.25 MG/ML Pen Injector [Byetta] by BMS	Drug	RxNorm Extension	standard
2030010	1.5 ML insulin glargine 10.9 MG/ML Pen Injector [Toujeo] by Sanofi	Drug	RxNorm Extension	standard
2030011	1.5 ML insulin glargine 10.9 MG/ML Pen Injector [Toujeo]	Drug	RxNorm Extension	standard
2030012	1.5 ML insulin glargine 10.9 MG/ML Pen Injector	Drug	RxNorm Extension	standard
2030060	1.2 ML exenatide 0.25 MG/ML Pen Injector [Byetta] by Astrazeneca	Drug	RxNorm Extension	standard
2030061	1.2 ML exenatide 0.25 MG/ML Pen Injector [Byetta] by Lilly	Drug	RxNorm Extension	standard
2030062	1.2 ML exenatide 0.25 MG/ML Pen Injector [Byetta] by BMS	Drug	RxNorm Extension	standard
2036050	saxagliptin 5 MG Oral Tablet [Onglyza] by BMS	Drug	RxNorm Extension	standard
2036051	saxagliptin 2.5 MG Oral Tablet [Onglyza] by BMS	Drug	RxNorm Extension	standard
2038327	insulin degludec 200 IU/ML Pen Injector [TRESIBA FLEXTOUCH]	Drug	RxNorm Extension	standard
2038328	insulin degludec 200 IU/ML Pen Injector	Drug	RxNorm Extension	standard
2038329	insulin degludec 200 IU/ML [TRESIBA FLEXTOUCH]	Drug	RxNorm Extension	standard
2038330	insulin degludec 200 IU/ML	Drug	RxNorm Extension	standard
2038332	insulin degludec 100 IU/ML Pen Injector [TRESIBA FLEXTOUCH]	Drug	RxNorm Extension	standard
2038333	insulin degludec 100 IU/ML Pen Injector	Drug	RxNorm Extension	standard
2038334	insulin degludec 100 IU/ML [TRESIBA FLEXTOUCH]	Drug	RxNorm Extension	standard
2038335	insulin degludec 100 IU/ML	Drug	RxNorm Extension	standard
2041602	gliquidone 30 MG Oral Tablet [Glurenorm] by Boehringer Ingelheim	Drug	RxNorm Extension	standard
2043007	ertugliflozin 15 MG Oral Tablet [Steglatro] by MSD	Drug	RxNorm Extension	standard
2043008	ertugliflozin 5 MG Oral Tablet [Steglatro] by MSD	Drug	RxNorm Extension	standard
2043009	gliclazide 80 MG Oral Tablet [Diamicron] by Boehringer Ingelheim	Drug	RxNorm Extension	standard
2043010	gliclazide 80 MG Oral Tablet by Etex	Drug	RxNorm Extension	standard
2043011	gliclazide 80 MG Oral Tablet by Poonglim	Drug	RxNorm Extension	standard
2043012	gliclazide 80 MG Oral Tablet by Samik	Drug	RxNorm Extension	standard
2043013	gliclazide 80 MG Oral Tablet [CLIZIDE]	Drug	RxNorm Extension	standard
2043014	gliclazide 80 MG Oral Tablet [CLIZIDE] by Dongkoo	Drug	RxNorm Extension	standard
2043015	gliclazide 80 MG Oral Tablet [CRARITIN]	Drug	RxNorm Extension	standard
2043016	gliclazide 80 MG Oral Tablet [CRARITIN] by Korea Mypharm	Drug	RxNorm Extension	standard
2043017	gliclazide 80 MG Oral Tablet [DYCLA]	Drug	RxNorm Extension	standard
2043018	gliclazide 80 MG Oral Tablet [DYCLA] by CMG	Drug	RxNorm Extension	standard
2043019	gliclazide 80 MG Oral Tablet [GLAZID]	Drug	RxNorm Extension	standard
2043020	gliclazide 80 MG Oral Tablet [GLAZID] by Ilwha	Drug	RxNorm Extension	standard
2043021	gliclazide 80 MG Oral Tablet [GLICLE]	Drug	RxNorm Extension	standard
2043022	gliclazide 80 MG Oral Tablet [GLICLE] by Withus	Drug	RxNorm Extension	standard
2043023	gliclazide 80 MG Oral Tablet [LICLA]	Drug	RxNorm Extension	standard
2043024	gliclazide 80 MG Oral Tablet [LICLA] by Daewon	Drug	RxNorm Extension	standard
2043025	gliclazide 80 MG Oral Capsule	Drug	RxNorm Extension	standard
2043026	gliclazide 80 MG Oral Capsule [LOWGLUCO]	Drug	RxNorm Extension	standard
2043028	gliclazide 80 MG Oral Capsule [LOWGLUCO] by Samil	Drug	RxNorm Extension	standard
2043029	gliclazide 80 MG [CLIZIDE]	Drug	RxNorm Extension	standard
2043030	gliclazide 80 MG [CRARITIN]	Drug	RxNorm Extension	standard
2043031	gliclazide 80 MG [DYCLA]	Drug	RxNorm Extension	standard
2043032	gliclazide 80 MG [GLAZID]	Drug	RxNorm Extension	standard
2043033	gliclazide 80 MG [GLICLE]	Drug	RxNorm Extension	standard
2043034	gliclazide 80 MG [LICLA]	Drug	RxNorm Extension	standard
2043035	gliclazide 80 MG [LOWGLUCO]	Drug	RxNorm Extension	standard
2043036	gliclazide 40 MG Oral Capsule	Drug	RxNorm Extension	standard
2043037	gliclazide 40 MG Oral Capsule [LOWGLUCO]	Drug	RxNorm Extension	standard
2043038	gliclazide 40 MG Oral Capsule [LOWGLUCO] by Samil	Drug	RxNorm Extension	standard
2043039	gliclazide 40 MG [LOWGLUCO]	Drug	RxNorm Extension	standard
2043040	gliclazide Oral Tablet [CLIZIDE]	Drug	RxNorm Extension	standard
2043041	gliclazide Oral Tablet [CRARITIN]	Drug	RxNorm Extension	standard
2043042	gliclazide Oral Tablet [DYCLA]	Drug	RxNorm Extension	standard
2043043	gliclazide Oral Tablet [GLAZID]	Drug	RxNorm Extension	standard
2043044	gliclazide Oral Tablet [GLICLE]	Drug	RxNorm Extension	standard
2043045	gliclazide Oral Tablet [LICLA]	Drug	RxNorm Extension	standard
2043046	gliclazide Oral Capsule	Drug	RxNorm Extension	standard
2043047	gliclazide Oral Capsule [LOWGLUCO]	Drug	RxNorm Extension	standard
2051368	glimepiride 2 MG [MADMIL]	Drug	RxNorm Extension	standard
2051717	glimepiride 2 MG [NODM]	Drug	RxNorm Extension	standard
2052874	glimepiride 2 MG [GLIRIN]	Drug	RxNorm Extension	standard
2052986	glimepiride 2 MG [GLPIRIDE]	Drug	RxNorm Extension	standard
2053039	glimepiride 2 MG [GLUDINE]	Drug	RxNorm Extension	standard
2053313	glimepiride 2 MG [HANMARYL]	Drug	RxNorm Extension	standard
2053485	glimepiride 4 MG Oral Tablet [Glimel] by Glpharma	Drug	RxNorm Extension	standard
2053486	glimepiride 4 MG Oral Tablet [GERIDE] by Daehan New Pharm	Drug	RxNorm Extension	standard
2053487	glimepiride 4 MG Oral Tablet [GERIDE] by Pharvis	Drug	RxNorm Extension	standard
2053489	glimepiride 4 MG Oral Tablet [BEARYL]	Drug	RxNorm Extension	standard
2053490	glimepiride 4 MG Oral Tablet [BEARYL] by Daewoong	Drug	RxNorm Extension	standard
2053491	glimepiride 4 MG Oral Tablet [GLIME] by Hanseo	Drug	RxNorm Extension	standard
2053492	glimepiride 4 MG Oral Tablet [GLIMEP]	Drug	RxNorm Extension	standard
2053493	glimepiride 4 MG Oral Tablet by Litepharmtech	Drug	RxNorm Extension	standard
2053494	glimepiride 4 MG Oral Tablet [EMARYL]	Drug	RxNorm Extension	standard
2053495	glimepiride 4 MG Oral Tablet [EMARYL] by Union Korea Pharm	Drug	RxNorm Extension	standard
2053496	glimepiride 4 MG Oral Tablet [GERIPIDE]	Drug	RxNorm Extension	standard
2053497	glimepiride 4 MG Oral Tablet [GERIPIDE] by Daehan New Pharm	Drug	RxNorm Extension	standard
2053498	glimepiride 4 MG Oral Tablet [GLIENTI] by Syntex	Drug	RxNorm Extension	standard
2053499	glimepiride 4 MG Oral Tablet [GLIENTI]	Drug	RxNorm Extension	standard
2053500	glimepiride 4 MG Oral Tablet [GLIMAX]	Drug	RxNorm Extension	standard
2053501	glimepiride 4 MG Oral Tablet [GLIMAX] by Iksu	Drug	RxNorm Extension	standard
2053502	glimepiride 4 MG Oral Tablet [GLIMEDI]	Drug	RxNorm Extension	standard
2053503	glimepiride 4 MG Oral Tablet [GLIMEDI] by Intro Biopharma	Drug	RxNorm Extension	standard
2053504	glimepiride 4 MG Oral Tablet [GLIMEPIRIL]	Drug	RxNorm Extension	standard
2053505	glimepiride 4 MG Oral Tablet [GLIMEPIRIL] by Boryung	Drug	RxNorm Extension	standard
2053506	glimepiride 4 MG Oral Tablet [GLPID]	Drug	RxNorm Extension	standard
2053507	glimepiride 4 MG Oral Tablet [GLPID] by Huvist	Drug	RxNorm Extension	standard
2053508	glimepiride 4 MG [BEARYL]	Drug	RxNorm Extension	standard
2053510	glimepiride 4 MG [GLIMEP]	Drug	RxNorm Extension	standard
2053511	glimepiride 4 MG [EMARYL]	Drug	RxNorm Extension	standard
2053512	glimepiride 4 MG [GERIPIDE]	Drug	RxNorm Extension	standard
2053513	glimepiride 4 MG [GLIENTI]	Drug	RxNorm Extension	standard
2053514	glimepiride 4 MG [GLIMAX]	Drug	RxNorm Extension	standard
2053515	glimepiride 4 MG [GLIMEDI]	Drug	RxNorm Extension	standard
2053516	glimepiride 4 MG [GLIMEPIRIL]	Drug	RxNorm Extension	standard
2053517	glimepiride 4 MG [GLPID]	Drug	RxNorm Extension	standard
2053518	glimepiride 3 MG Oral Tablet [Glimel] by Glpharma	Drug	RxNorm Extension	standard
2053519	glimepiride 2 MG Oral Tablet [Glimel] by Glpharma	Drug	RxNorm Extension	standard
2053520	glimepiride 2 MG Oral Tablet [MEARYL] by Joonghun	Drug	RxNorm Extension	standard
2053521	glimepiride 2 MG Oral Tablet [GLIMETS] by Mitsubishi Tanabe	Drug	RxNorm Extension	standard
2053522	glimepiride 2 MG Oral Tablet [AMA] by S&P	Drug	RxNorm Extension	standard
2053523	glimepiride 2 MG Oral Tablet [GLIME] by Hanseo	Drug	RxNorm Extension	standard
2053524	glimepiride 2 MG Oral Tablet [GLIPIDE] by Btopharm	Drug	RxNorm Extension	standard
2053525	glimepiride 2 MG Oral Tablet [GLADM] by Yuhan	Drug	RxNorm Extension	standard
2053526	glimepiride 2 MG Oral Tablet [AMARIA] by Etex	Drug	RxNorm Extension	standard
2053527	glimepiride 2 MG Oral Tablet by Ari	Drug	RxNorm Extension	standard
2053528	glimepiride 2 MG Oral Tablet by Chunggei	Drug	RxNorm Extension	standard
2053529	glimepiride 2 MG Oral Tablet by Iksu	Drug	RxNorm Extension	standard
2053530	glimepiride 2 MG Oral Tablet [COS DR]	Drug	RxNorm Extension	standard
2053531	glimepiride 2 MG Oral Tablet [COS DR] by Cosmax	Drug	RxNorm Extension	standard
2053532	glimepiride 2 MG Oral Tablet [CTRYL]	Drug	RxNorm Extension	standard
2053533	glimepiride 2 MG Oral Tablet [CTRYL] by CTC Bio	Drug	RxNorm Extension	standard
2053534	glimepiride 2 MG Oral Tablet [GERIPIDE]	Drug	RxNorm Extension	standard
2053536	glimepiride 2 MG Oral Tablet [GERIPIDE] by Daehan New Pharm	Drug	RxNorm Extension	standard
2053537	glimepiride 2 MG Oral Tablet [GLERID]	Drug	RxNorm Extension	standard
2053538	glimepiride 2 MG Oral Tablet [GLERID] by Dongnip	Drug	RxNorm Extension	standard
2053539	glimepiride 2 MG Oral Tablet [GLIDA]	Drug	RxNorm Extension	standard
2053540	glimepiride 2 MG Oral Tablet [GLIDA] by Hanpoong	Drug	RxNorm Extension	standard
2053541	glimepiride 2 MG Oral Tablet [GLIDAKS]	Drug	RxNorm Extension	standard
2053542	glimepiride 2 MG Oral Tablet [GLIDAKS] by Boram	Drug	RxNorm Extension	standard
2053543	glimepiride 2 MG Oral Tablet [GLIDAKS] by Korea Kolmar	Drug	RxNorm Extension	standard
2053544	glimepiride 2 MG Oral Tablet [GLIENTI] by Syntex	Drug	RxNorm Extension	standard
2053545	glimepiride 2 MG Oral Tablet [GLIENTI]	Drug	RxNorm Extension	standard
2053546	glimepiride 2 MG Oral Tablet [GLIKIM]	Drug	RxNorm Extension	standard
2053547	glimepiride 2 MG Oral Tablet [GLIKIM] by Cheonwoo Shinyak	Drug	RxNorm Extension	standard
2053548	glimepiride 2 MG Oral Tablet [GLIMEDI]	Drug	RxNorm Extension	standard
2053549	glimepiride 2 MG Oral Tablet [GLIMEDI] by Intro Biopharma	Drug	RxNorm Extension	standard
2053550	glimepiride 2 MG Oral Tablet [GLIMEPIDID]	Drug	RxNorm Extension	standard
2053551	glimepiride 2 MG Oral Tablet [GLIMEPIDID] by Dongindang	Drug	RxNorm Extension	standard
2053552	glimepiride 2 MG Oral Tablet [GLIMEPIRIL]	Drug	RxNorm Extension	standard
2053553	glimepiride 2 MG Oral Tablet [GLIMEPIRIL] by Boryung	Drug	RxNorm Extension	standard
2053554	glimepiride 2 MG Oral Tablet [GLIMERIN]	Drug	RxNorm Extension	standard
2053555	glimepiride 2 MG Oral Tablet [GLIMERIN] by Hyundai	Drug	RxNorm Extension	standard
2053556	glimepiride 2 MG Oral Tablet [GLIMEWIN]	Drug	RxNorm Extension	standard
2053557	glimepiride 2 MG Oral Tablet [GLIMEWIN] by Cosmax	Drug	RxNorm Extension	standard
2053558	glimepiride 2 MG Oral Tablet [GLION]	Drug	RxNorm Extension	standard
2053559	glimepiride 2 MG Oral Tablet [GLION] by Seers	Drug	RxNorm Extension	standard
2053560	glimepiride 2 MG Oral Tablet [GLIPAN]	Drug	RxNorm Extension	standard
2053561	glimepiride 2 MG Oral Tablet [GLIPAN] by Korea Biochem	Drug	RxNorm Extension	standard
2053562	glimepiride 2 MG Oral Tablet [GLIPAN] by United Interpharm	Drug	RxNorm Extension	standard
2053563	glimepiride 2 MG Oral Tablet [GLIPIRIDE]	Drug	RxNorm Extension	standard
2053564	glimepiride 2 MG Oral Tablet [GLIPIRIDE] by Taejoon	Drug	RxNorm Extension	standard
2053565	glimepiride 2 MG Oral Tablet [GLIRIN]	Drug	RxNorm Extension	standard
2053566	glimepiride 2 MG Oral Tablet [GLIRIN] by Korea Core Pharm	Drug	RxNorm Extension	standard
2053568	glimepiride 2 MG Oral Tablet [GLPIRIDE]	Drug	RxNorm Extension	standard
2053569	glimepiride 2 MG Oral Tablet [GLPIRIDE] by Hepaguard	Drug	RxNorm Extension	standard
2053570	glimepiride 2 MG Oral Tablet [GLUDINE]	Drug	RxNorm Extension	standard
2053571	glimepiride 2 MG Oral Tablet [GLUDINE] by Aestura	Drug	RxNorm Extension	standard
2053572	glimepiride 2 MG Oral Tablet [HANMARYL]	Drug	RxNorm Extension	standard
2053573	glimepiride 2 MG Oral Tablet [HANMARYL] by Legochem	Drug	RxNorm Extension	standard
2053574	glimepiride 2 MG Oral Tablet [MADMIL]	Drug	RxNorm Extension	standard
2053575	glimepiride 2 MG Oral Tablet [MADMIL] by Poonglim	Drug	RxNorm Extension	standard
2053576	glimepiride 2 MG Oral Tablet [NODM]	Drug	RxNorm Extension	standard
2053577	glimepiride 2 MG Oral Tablet [NODM] by Sejong	Drug	RxNorm Extension	standard
2053578	glimepiride 2 MG Oral Tablet [UMARIN]	Drug	RxNorm Extension	standard
2053579	glimepiride 2 MG Oral Tablet [UMARIN] by Yuyu	Drug	RxNorm Extension	standard
2053580	glimepiride 2 MG [COS DR]	Drug	RxNorm Extension	standard
2053581	glimepiride 2 MG [CTRYL]	Drug	RxNorm Extension	standard
2053582	glimepiride 2 MG [GERIPIDE]	Drug	RxNorm Extension	standard
2053583	glimepiride 2 MG [GLERID]	Drug	RxNorm Extension	standard
2053584	glimepiride 2 MG [GLIDA]	Drug	RxNorm Extension	standard
2053585	glimepiride 2 MG [GLIDAKS]	Drug	RxNorm Extension	standard
2053586	glimepiride 2 MG [GLIENTI]	Drug	RxNorm Extension	standard
2053587	glimepiride 2 MG [GLIKIM]	Drug	RxNorm Extension	standard
2053588	glimepiride 2 MG [GLIMEDI]	Drug	RxNorm Extension	standard
2053589	glimepiride 2 MG [GLIMEPIDID]	Drug	RxNorm Extension	standard
2053590	glimepiride 2 MG [GLIMEPIRIL]	Drug	RxNorm Extension	standard
2053591	glimepiride 2 MG [GLIMERIN]	Drug	RxNorm Extension	standard
2053592	glimepiride 2 MG [GLIMEWIN]	Drug	RxNorm Extension	standard
2053593	glimepiride 2 MG [GLION]	Drug	RxNorm Extension	standard
2053594	glimepiride 2 MG [GLIPAN]	Drug	RxNorm Extension	standard
2053595	glimepiride 2 MG [GLIPIRIDE]	Drug	RxNorm Extension	standard
2053597	glimepiride 2 MG [UMARIN]	Drug	RxNorm Extension	standard
2053598	glimepiride 1 MG Oral Tablet [Glimel] by Glpharma	Drug	RxNorm Extension	standard
2053599	glimepiride 1 MG Oral Tablet [GLIMEPIGEN]	Drug	RxNorm Extension	standard
2053600	glimepiride 1 MG Oral Tablet [GLIMEPIGEN] by Newgenpharm	Drug	RxNorm Extension	standard
2053601	glimepiride 1 MG Oral Tablet [BEARYL]	Drug	RxNorm Extension	standard
2053602	glimepiride 1 MG Oral Tablet [BEARYL] by Daewoong	Drug	RxNorm Extension	standard
2053603	glimepiride 1 MG Oral Tablet [GLITIN]	Drug	RxNorm Extension	standard
2053604	glimepiride 1 MG Oral Tablet [GLITIN] by Pharvis	Drug	RxNorm Extension	standard
2053605	glimepiride 1 MG Oral Tablet [GLIOL]	Drug	RxNorm Extension	standard
2053606	glimepiride 1 MG Oral Tablet [GLIOL] by Austin	Drug	RxNorm Extension	standard
2053607	glimepiride 1 MG Oral Tablet [GLIMIDE]	Drug	RxNorm Extension	standard
2053608	glimepiride 1 MG Oral Tablet [GLIMIDE] by Guju	Drug	RxNorm Extension	standard
2053609	glimepiride 1 MG Oral Tablet by Samsung	Drug	RxNorm Extension	standard
2053610	glimepiride 1 MG Oral Tablet [AMARIS] by Nelsons	Drug	RxNorm Extension	standard
2053611	glimepiride 1 MG Oral Tablet [AMARIS]	Drug	RxNorm Extension	standard
2053612	glimepiride 1 MG Oral Tablet [GLID]	Drug	RxNorm Extension	standard
2053613	glimepiride 1 MG Oral Tablet [GLID] by SS Pharm	Drug	RxNorm Extension	standard
2053614	glimepiride 1 MG Oral Tablet [GLIPIDIN]	Drug	RxNorm Extension	standard
2053615	glimepiride 1 MG Oral Tablet [GLIPIDIN] by CMG	Drug	RxNorm Extension	standard
2053616	glimepiride 1 MG Oral Tablet [PIRAME]	Drug	RxNorm Extension	standard
2053617	glimepiride 1 MG Oral Tablet [PIRAME] by Aprogen	Drug	RxNorm Extension	standard
2053618	glimepiride 1 MG [GLIMEPIGEN]	Drug	RxNorm Extension	standard
2053619	glimepiride 1 MG [BEARYL]	Drug	RxNorm Extension	standard
2053620	glimepiride 1 MG [GLITIN]	Drug	RxNorm Extension	standard
2053621	glimepiride 1 MG [GLIOL]	Drug	RxNorm Extension	standard
2053622	glimepiride 1 MG [GLIMIDE]	Drug	RxNorm Extension	standard
2053623	glimepiride 1 MG [AMARIS]	Drug	RxNorm Extension	standard
2053624	glimepiride 1 MG [GLID]	Drug	RxNorm Extension	standard
2053625	glimepiride 1 MG [GLIPIDIN]	Drug	RxNorm Extension	standard
2053626	glimepiride 1 MG [PIRAME]	Drug	RxNorm Extension	standard
2053627	glimepiride Oral Tablet [GLITIN]	Drug	RxNorm Extension	standard
2053628	glimepiride Oral Tablet [AMARIS]	Drug	RxNorm Extension	standard
2053629	glimepiride Oral Tablet [COS DR]	Drug	RxNorm Extension	standard
2053630	glimepiride Oral Tablet [CTRYL]	Drug	RxNorm Extension	standard
2053631	glimepiride Oral Tablet [EMARYL]	Drug	RxNorm Extension	standard
2053632	glimepiride Oral Tablet [GERIPIDE]	Drug	RxNorm Extension	standard
2053633	glimepiride Oral Tablet [GLERID]	Drug	RxNorm Extension	standard
2053634	glimepiride Oral Tablet [GLID]	Drug	RxNorm Extension	standard
2053635	glimepiride Oral Tablet [GLIDA]	Drug	RxNorm Extension	standard
2053636	glimepiride Oral Tablet [GLIDAKS]	Drug	RxNorm Extension	standard
2053637	glimepiride Oral Tablet [GLIENTI]	Drug	RxNorm Extension	standard
2053638	glimepiride Oral Tablet [GLIKIM]	Drug	RxNorm Extension	standard
2053639	glimepiride Oral Tablet [GLIMAX]	Drug	RxNorm Extension	standard
2053640	glimepiride Oral Tablet [GLIMEDI]	Drug	RxNorm Extension	standard
2053641	glimepiride Oral Tablet [GLIMEPIDID]	Drug	RxNorm Extension	standard
2053642	glimepiride Oral Tablet [GLIMEPIRIL]	Drug	RxNorm Extension	standard
2053643	glimepiride Oral Tablet [GLIMERIN]	Drug	RxNorm Extension	standard
2053644	glimepiride Oral Tablet [GLIMEWIN]	Drug	RxNorm Extension	standard
2053645	glimepiride Oral Tablet [GLION]	Drug	RxNorm Extension	standard
2053646	glimepiride Oral Tablet [GLIPAN]	Drug	RxNorm Extension	standard
2053647	glimepiride Oral Tablet [GLIPIDIN]	Drug	RxNorm Extension	standard
2053648	glimepiride Oral Tablet [GLIPIRIDE]	Drug	RxNorm Extension	standard
2053649	glimepiride Oral Tablet [GLIRIN]	Drug	RxNorm Extension	standard
2053650	glimepiride Oral Tablet [GLPID]	Drug	RxNorm Extension	standard
2053651	glimepiride Oral Tablet [GLPIRIDE]	Drug	RxNorm Extension	standard
2053652	glimepiride Oral Tablet [GLUDINE]	Drug	RxNorm Extension	standard
2053653	glimepiride Oral Tablet [HANMARYL]	Drug	RxNorm Extension	standard
2053655	glimepiride Oral Tablet [MADMIL]	Drug	RxNorm Extension	standard
2053656	glimepiride Oral Tablet [NODM]	Drug	RxNorm Extension	standard
2053657	glimepiride Oral Tablet [PIRAME]	Drug	RxNorm Extension	standard
2053658	glimepiride Oral Tablet [UMARIN]	Drug	RxNorm Extension	standard
2053678	insulin, regular, human 40 IU/ML Injectable Suspension	Drug	RxNorm Extension	standard
2053679	insulin, regular, human 40 IU/ML Injectable Suspension [BIOHULIN NPH]	Drug	RxNorm Extension	standard
2053680	insulin, regular, human 40 IU/ML Injectable Solution	Drug	RxNorm Extension	standard
2053681	insulin, regular, human 40 IU/ML Injectable Solution [BIOHULIN]	Drug	RxNorm Extension	standard
2053682	insulin, regular, human 40 IU/ML	Drug	RxNorm Extension	standard
2053683	insulin, regular, human 40 IU/ML [BIOHULIN]	Drug	RxNorm Extension	standard
2053684	insulin, regular, human 40 IU/ML [BIOHULIN NPH]	Drug	RxNorm Extension	standard
2053685	insulin, regular, human 100 IU/ML Pen Injector [Humulin]	Drug	RxNorm Extension	standard
2053686	insulin, regular, human 100 IU/ML Pen Injector [Humulin N]	Drug	RxNorm Extension	standard
2053687	insulin, regular, human 100 IU/ML Pen Injector	Drug	RxNorm Extension	standard
2053688	insulin, regular, human 100 IU/ML Prefilled Syringe [Insulatard]	Drug	RxNorm Extension	standard
2053689	insulin, regular, human 100 IU/ML Prefilled Syringe [Mixtard]	Drug	RxNorm Extension	standard
2053690	insulin, regular, human 100 IU/ML Prefilled Syringe	Drug	RxNorm Extension	standard
2053691	insulin, regular, human 100 IU/ML Prefilled Syringe [NOVOLET 20/80]	Drug	RxNorm Extension	standard
2053692	insulin, regular, human 100 IU/ML Prefilled Syringe [NOVOLET N]	Drug	RxNorm Extension	standard
2053693	insulin, regular, human 100 IU/ML Prefilled Syringe [NOVOLET R]	Drug	RxNorm Extension	standard
2053694	insulin, regular, human 100 IU/ML Injectable Suspension [Humulin]	Drug	RxNorm Extension	standard
2053695	insulin, regular, human 100 IU/ML Injectable Suspension [MIXTARD 30 HM]	Drug	RxNorm Extension	standard
2053696	insulin, regular, human 100 IU/ML Injectable Suspension [INSULATARD HM]	Drug	RxNorm Extension	standard
2053697	insulin, regular, human 100 IU/ML Injectable Suspension [Novolin N]	Drug	RxNorm Extension	standard
2053698	insulin, regular, human 100 IU/ML Injectable Suspension	Drug	RxNorm Extension	standard
2053699	insulin, regular, human 100 IU/ML Injectable Suspension [BIOHULIN NPH]	Drug	RxNorm Extension	standard
2053700	insulin, regular, human 100 IU/ML Injectable Solution [Novolin R]	Drug	RxNorm Extension	standard
2053701	insulin, regular, human 100 IU/ML Injectable Solution [Humulin R]	Drug	RxNorm Extension	standard
2053702	insulin, regular, human 100 IU/ML Injectable Solution [Humulin N]	Drug	RxNorm Extension	standard
2053703	insulin, regular, human 100 IU/ML Injectable Solution	Drug	RxNorm Extension	standard
2053704	insulin, regular, human 100 IU/ML Injectable Solution [BIOHULIN]	Drug	RxNorm Extension	standard
2053705	insulin, regular, human 100 IU/ML [Humulin]	Drug	RxNorm Extension	standard
2053706	insulin, regular, human 100 IU/ML [MIXTARD 30 HM]	Drug	RxNorm Extension	standard
2053707	insulin, regular, human 100 IU/ML [INSULATARD HM]	Drug	RxNorm Extension	standard
2053709	insulin, regular, human 100 IU/ML [Insulatard]	Drug	RxNorm Extension	standard
2053710	insulin, regular, human 100 IU/ML [Mixtard]	Drug	RxNorm Extension	standard
2053711	insulin, regular, human 100 IU/ML [Novolin R]	Drug	RxNorm Extension	standard
2053712	insulin, regular, human 100 IU/ML [Novolin N]	Drug	RxNorm Extension	standard
2053713	insulin, regular, human 100 IU/ML [Humulin R]	Drug	RxNorm Extension	standard
2053714	insulin, regular, human 100 IU/ML [Humulin N]	Drug	RxNorm Extension	standard
2053715	insulin, regular, human 100 IU/ML	Drug	RxNorm Extension	standard
2053716	insulin, regular, human 100 IU/ML [BIOHULIN]	Drug	RxNorm Extension	standard
2053717	insulin, regular, human 100 IU/ML [BIOHULIN NPH]	Drug	RxNorm Extension	standard
2053718	insulin, regular, human 100 IU/ML [NOVOLET 20/80]	Drug	RxNorm Extension	standard
2053719	insulin, regular, human 100 IU/ML [NOVOLET N]	Drug	RxNorm Extension	standard
2053720	insulin, regular, human 100 IU/ML [NOVOLET R]	Drug	RxNorm Extension	standard
2053721	insulin, regular, human Prefilled Syringe [Mixtard]	Drug	RxNorm Extension	standard
2053722	insulin, regular, human Prefilled Syringe [NOVOLET 20/80]	Drug	RxNorm Extension	standard
2053723	insulin, regular, human Prefilled Syringe [NOVOLET N]	Drug	RxNorm Extension	standard
2053724	insulin, regular, human Prefilled Syringe [NOVOLET R]	Drug	RxNorm Extension	standard
2053725	insulin, regular, human Injectable Suspension [Novolin N]	Drug	RxNorm Extension	standard
2053726	insulin, regular, human Injectable Suspension [BIOHULIN NPH]	Drug	RxNorm Extension	standard
2053727	insulin, regular, human Injectable Solution [Humulin N]	Drug	RxNorm Extension	standard
2053728	insulin, regular, human Injectable Solution [BIOHULIN]	Drug	RxNorm Extension	standard
2054231	sitagliptin 100 MG Oral Tablet by Dongkook	Drug	RxNorm Extension	standard
2054232	insulin aspart, human 100 UNT/ML Pen Injector [NOVOMIX 70 FLEX]	Drug	RxNorm Extension	standard
2054233	insulin aspart, human 100 UNT/ML [NOVOMIX 70 FLEX]	Drug	RxNorm Extension	standard
2054234	insulin aspart, human 100 IU/ML Pen Injector [NOVORAPID FLEX]	Drug	RxNorm Extension	standard
2054235	insulin aspart, human 100 IU/ML Pen Injector [NOVOMIX 30 FLEX]	Drug	RxNorm Extension	standard
2054236	insulin aspart, human 100 IU/ML Pen Injector	Drug	RxNorm Extension	standard
2054237	insulin aspart, human 100 IU/ML Pen Injector [FIASP FLEX TOUCH]	Drug	RxNorm Extension	standard
2054238	insulin aspart, human 100 IU/ML Pen Injector [NOVOMIX 70 FLEX]	Drug	RxNorm Extension	standard
2054239	insulin aspart, human 100 IU/ML Injectable Solution [Novorapid]	Drug	RxNorm Extension	standard
2054240	insulin aspart, human 100 IU/ML Injectable Solution [Fiasp]	Drug	RxNorm Extension	standard
2054241	insulin aspart, human 100 IU/ML Injectable Solution	Drug	RxNorm Extension	standard
2054242	insulin aspart, human 100 IU/ML [Novorapid]	Drug	RxNorm Extension	standard
2054243	insulin aspart, human 100 IU/ML [NOVORAPID FLEX]	Drug	RxNorm Extension	standard
2054244	insulin aspart, human 100 IU/ML [NOVOMIX 30 FLEX]	Drug	RxNorm Extension	standard
2054245	insulin aspart, human 100 IU/ML [Fiasp]	Drug	RxNorm Extension	standard
2054246	insulin aspart, human 100 IU/ML	Drug	RxNorm Extension	standard
2054247	insulin aspart, human 100 IU/ML [FIASP FLEX TOUCH]	Drug	RxNorm Extension	standard
2054248	insulin aspart, human 100 IU/ML [NOVOMIX 70 FLEX]	Drug	RxNorm Extension	standard
2054249	insulin aspart, human Pen Injector [FIASP FLEX TOUCH]	Drug	RxNorm Extension	standard
2054250	insulin aspart, human Pen Injector [NOVOMIX 70 FLEX]	Drug	RxNorm Extension	standard
2054583	glyburide 5 MG Oral Tablet [Euglucon] by Chongkundang	Drug	RxNorm Extension	standard
2054584	glyburide 5 MG Oral Tablet [DANGBINOL]	Drug	RxNorm Extension	standard
2054585	glyburide 5 MG Oral Tablet [DANGBINOL] by Boram	Drug	RxNorm Extension	standard
2054586	glyburide 5 MG Oral Tablet [DANGBINOL] by BRN Science	Drug	RxNorm Extension	standard
2054587	glyburide 5 MG [DANGBINOL]	Drug	RxNorm Extension	standard
2054588	glyburide Oral Tablet [DANGBINOL]	Drug	RxNorm Extension	standard
2055019	insulin lispro 100 IU/ML Cartridge [Humalog]	Drug	RxNorm Extension	standard
2055020	insulin lispro 100 IU/ML Cartridge	Drug	RxNorm Extension	standard
2055021	insulin lispro 100 IU/ML Pen Injector [Humalog]	Drug	RxNorm Extension	standard
2055022	insulin lispro 100 IU/ML Pen Injector	Drug	RxNorm Extension	standard
2055023	insulin lispro 100 IU/ML Injectable Solution [Humalog]	Drug	RxNorm Extension	standard
2055025	insulin lispro 100 IU/ML Injectable Solution	Drug	RxNorm Extension	standard
2055026	insulin lispro 100 IU/ML [Humalog]	Drug	RxNorm Extension	standard
2055027	insulin lispro 100 IU/ML	Drug	RxNorm Extension	standard
2055061	glimepiride 4 MG / rosiglitazone 4 MG Oral Tablet [AMAVAN] by Sanofi	Drug	RxNorm Extension	standard
2055062	glimepiride 4 MG / rosiglitazone 4 MG Oral Tablet [AMAVAN]	Drug	RxNorm Extension	standard
2055063	glimepiride 4 MG / rosiglitazone 4 MG [AMAVAN]	Drug	RxNorm Extension	standard
2055064	glimepiride 2 MG / rosiglitazone 4 MG Oral Tablet [AMAVAN] by Sanofi	Drug	RxNorm Extension	standard
2055065	glimepiride 2 MG / rosiglitazone 4 MG Oral Tablet [AMAVAN]	Drug	RxNorm Extension	standard
2055066	glimepiride 2 MG / rosiglitazone 4 MG [AMAVAN]	Drug	RxNorm Extension	standard
2055067	glimepiride 1 MG / rosiglitazone 4 MG Oral Tablet [AMAVAN] by Sanofi	Drug	RxNorm Extension	standard
2055068	glimepiride 1 MG / rosiglitazone 4 MG Oral Tablet [AMAVAN]	Drug	RxNorm Extension	standard
2055069	glimepiride 1 MG / rosiglitazone 4 MG [AMAVAN]	Drug	RxNorm Extension	standard
2055070	glimepiride / rosiglitazone Oral Tablet [AMAVAN]	Drug	RxNorm Extension	standard
2055071	rosiglitazone 4 MG Oral Tablet [ROSITAZONE]	Drug	RxNorm Extension	standard
2055072	rosiglitazone 4 MG Oral Tablet [ROSITAZONE] by Yuhan	Drug	RxNorm Extension	standard
2055073	rosiglitazone 4 MG [ROSITAZONE]	Drug	RxNorm Extension	standard
2055074	rosiglitazone Oral Tablet [ROSITAZONE]	Drug	RxNorm Extension	standard
2055242	insulin glulisine, human 3.49 MG/ML Pen Injector [APIDRA SOLOSTAR]	Drug	RxNorm Extension	standard
2055243	insulin glulisine, human 3.49 MG/ML [APIDRA SOLOSTAR]	Drug	RxNorm Extension	standard
2055381	acarbose 100 MG Oral Tablet [Glucobay] by Handok	Drug	RxNorm Extension	standard
2055382	acarbose 50 MG Oral Tablet [Glucobay] by Handok	Drug	RxNorm Extension	standard
2055643	pioglitazone 30 MG Oral Tablet [PIONA]	Drug	RxNorm Extension	standard
2055644	pioglitazone 30 MG Oral Tablet [PIONA] by Huons	Drug	RxNorm Extension	standard
2055645	pioglitazone 30 MG Oral Tablet [PAZONE]	Drug	RxNorm Extension	standard
2055646	pioglitazone 30 MG Oral Tablet [PAZONE] by Dongkoo	Drug	RxNorm Extension	standard
2055647	pioglitazone 30 MG Oral Tablet [PIORON]	Drug	RxNorm Extension	standard
2055648	pioglitazone 30 MG Oral Tablet [PIORON] by Pharvis	Drug	RxNorm Extension	standard
2055649	pioglitazone 30 MG Oral Tablet [GLUCONON]	Drug	RxNorm Extension	standard
2055650	pioglitazone 30 MG Oral Tablet [PIGLITO]	Drug	RxNorm Extension	standard
2055651	pioglitazone 30 MG Oral Tablet [PIGLITO] by Chongkundang	Drug	RxNorm Extension	standard
2055652	pioglitazone 30 MG Oral Tablet [Actos] by Lilly	Drug	RxNorm Extension	standard
2055653	pioglitazone 30 MG Oral Tablet by Boryung	Drug	RxNorm Extension	standard
2055654	pioglitazone 30 MG Oral Tablet by Daewoong	Drug	RxNorm Extension	standard
2055655	pioglitazone 30 MG Oral Tablet by Kukje	Drug	RxNorm Extension	standard
2055656	pioglitazone 30 MG Oral Tablet [GLUSTOP] by Celltrion	Drug	RxNorm Extension	standard
2055657	pioglitazone 30 MG Oral Tablet [GLUSTOP]	Drug	RxNorm Extension	standard
2055658	pioglitazone 30 MG Oral Tablet [GRIPIN]	Drug	RxNorm Extension	standard
2055659	pioglitazone 30 MG Oral Tablet [GRIPIN] by Samik	Drug	RxNorm Extension	standard
2055660	pioglitazone 30 MG [PIONA]	Drug	RxNorm Extension	standard
2055661	pioglitazone 30 MG [PAZONE]	Drug	RxNorm Extension	standard
2055662	pioglitazone 30 MG [PIORON]	Drug	RxNorm Extension	standard
2055663	pioglitazone 30 MG [GLUCONON]	Drug	RxNorm Extension	standard
2055664	pioglitazone 30 MG [PIGLITO]	Drug	RxNorm Extension	standard
2055665	pioglitazone 30 MG [GLUSTOP]	Drug	RxNorm Extension	standard
2055666	pioglitazone 30 MG [GRIPIN]	Drug	RxNorm Extension	standard
2055667	pioglitazone 15 MG Oral Tablet [PIOLITA] by Medicakorea	Drug	RxNorm Extension	standard
2055668	pioglitazone 15 MG Oral Tablet [PIGLION] by Dreampharma	Drug	RxNorm Extension	standard
2055669	pioglitazone 15 MG Oral Tablet [PIORON] by Pharvis	Drug	RxNorm Extension	standard
2055670	pioglitazone 15 MG Oral Tablet [PIODIN] by Etex	Drug	RxNorm Extension	standard
2055671	pioglitazone 15 MG Oral Tablet [PIORI] by Btopharm	Drug	RxNorm Extension	standard
2055672	pioglitazone 15 MG Oral Tablet [PIORI] by Korea Green	Drug	RxNorm Extension	standard
2055673	pioglitazone 15 MG Oral Tablet [GLITAZONE] by Korea Abekseu	Drug	RxNorm Extension	standard
2055674	pioglitazone 15 MG Oral Tablet [GLITAZONE] by Korea Core Pharm	Drug	RxNorm Extension	standard
2055675	pioglitazone 15 MG Oral Tablet [GLULESS]	Drug	RxNorm Extension	standard
2055676	pioglitazone 15 MG Oral Tablet [GLULESS] by Greencross	Drug	RxNorm Extension	standard
2055677	pioglitazone 15 MG Oral Tablet [Glutose]	Drug	RxNorm Extension	standard
2055678	pioglitazone 15 MG Oral Tablet [Glutose] by CJ	Drug	RxNorm Extension	standard
2055679	pioglitazone 15 MG Oral Tablet [Actos] by Lilly	Drug	RxNorm Extension	standard
2055680	pioglitazone 15 MG Oral Tablet by Aprogen	Drug	RxNorm Extension	standard
2055681	pioglitazone 15 MG Oral Tablet by Boryung	Drug	RxNorm Extension	standard
2055682	pioglitazone 15 MG Oral Tablet by Chunggei	Drug	RxNorm Extension	standard
2055683	pioglitazone 15 MG Oral Tablet by Daewoong	Drug	RxNorm Extension	standard
2055684	pioglitazone 15 MG Oral Tablet by Ilsung	Drug	RxNorm Extension	standard
2055685	pioglitazone 15 MG Oral Tablet by Korea BMI	Drug	RxNorm Extension	standard
2055686	pioglitazone 15 MG Oral Tablet by Kukje	Drug	RxNorm Extension	standard
2055687	pioglitazone 15 MG Oral Tablet by Samsung	Drug	RxNorm Extension	standard
2055688	pioglitazone 15 MG Oral Tablet [ACGLY]	Drug	RxNorm Extension	standard
2055689	pioglitazone 15 MG Oral Tablet [ACGLY] by SK Chemical	Drug	RxNorm Extension	standard
2055691	pioglitazone 15 MG Oral Tablet [ACTOPIO]	Drug	RxNorm Extension	standard
2055692	pioglitazone 15 MG Oral Tablet [ACTOPIO] by Bukwang	Drug	RxNorm Extension	standard
2055693	pioglitazone 15 MG Oral Tablet [ANTOS]	Drug	RxNorm Extension	standard
2055694	pioglitazone 15 MG Oral Tablet [ANTOS] by Medix	Drug	RxNorm Extension	standard
2055695	pioglitazone 15 MG Oral Tablet [DIEMPI]	Drug	RxNorm Extension	standard
2055696	pioglitazone 15 MG Oral Tablet [DIEMPI] by Samchundang	Drug	RxNorm Extension	standard
2055697	pioglitazone 15 MG Oral Tablet [DMMET]	Drug	RxNorm Extension	standard
2055698	pioglitazone 15 MG Oral Tablet [DMMET] by Koreandrug	Drug	RxNorm Extension	standard
2055699	pioglitazone 15 MG Oral Tablet [DMZONE]	Drug	RxNorm Extension	standard
2055700	pioglitazone 15 MG Oral Tablet [DMZONE] by Alvogen	Drug	RxNorm Extension	standard
2055701	pioglitazone 15 MG Oral Tablet [DYBEZONE]	Drug	RxNorm Extension	standard
2055702	pioglitazone 15 MG Oral Tablet [DYBEZONE] by Cheonwoo Shinyak	Drug	RxNorm Extension	standard
2055703	pioglitazone 15 MG Oral Tablet [GLIBET]	Drug	RxNorm Extension	standard
2055704	pioglitazone 15 MG [ACTOPIO]	Drug	RxNorm Extension	standard
2055705	pioglitazone 15 MG Oral Tablet [GLIBET] by Korea	Drug	RxNorm Extension	standard
2055706	pioglitazone 15 MG Oral Tablet [GLICARE]	Drug	RxNorm Extension	standard
2055707	pioglitazone 15 MG Oral Tablet [GLICARE] by Aestura	Drug	RxNorm Extension	standard
2055708	pioglitazone 15 MG Oral Tablet [GLIDIA]	Drug	RxNorm Extension	standard
2055709	pioglitazone 15 MG Oral Tablet [GLIDIA] by Dasan	Drug	RxNorm Extension	standard
2055710	pioglitazone 15 MG Oral Tablet [GLITOS]	Drug	RxNorm Extension	standard
2055711	pioglitazone 15 MG [GLUSTOP]	Drug	RxNorm Extension	standard
2055712	pioglitazone 15 MG Oral Tablet [GLITOS] by Withus	Drug	RxNorm Extension	standard
2055713	pioglitazone 15 MG Oral Tablet [GLIZONE]	Drug	RxNorm Extension	standard
2055714	pioglitazone 15 MG Oral Tablet [GLIZONE] by Daewoo	Drug	RxNorm Extension	standard
2055715	pioglitazone 15 MG Oral Tablet [GLUPIO]	Drug	RxNorm Extension	standard
2055716	pioglitazone 15 MG Oral Tablet [GLUPIO] by Wooridul	Drug	RxNorm Extension	standard
2055717	pioglitazone 15 MG Oral Tablet [GLUSTOP] by Celltrion	Drug	RxNorm Extension	standard
2055718	pioglitazone 15 MG Oral Tablet [GLUSTOP]	Drug	RxNorm Extension	standard
2055719	pioglitazone 15 MG Oral Tablet [GLUSTOP] by Hanseo	Drug	RxNorm Extension	standard
2055720	pioglitazone 15 MG Oral Tablet [HANTOS]	Drug	RxNorm Extension	standard
2055721	pioglitazone 15 MG Oral Tablet [HANTOS] by Legochem	Drug	RxNorm Extension	standard
2055722	pioglitazone 15 MG Oral Tablet [NEW PIOLITA]	Drug	RxNorm Extension	standard
2055723	pioglitazone 15 MG Oral Tablet [NEW PIOLITA] by Ahngook New Pharm	Drug	RxNorm Extension	standard
2055724	pioglitazone 15 MG Oral Tablet [PIOGL]	Drug	RxNorm Extension	standard
2055725	pioglitazone 15 MG Oral Tablet [PIOGL] by Boram	Drug	RxNorm Extension	standard
2055726	pioglitazone 15 MG Oral Tablet [PIOGL] by Korea Kolmar	Drug	RxNorm Extension	standard
2055727	pioglitazone 15 MG Oral Tablet [PIOGLIZONE]	Drug	RxNorm Extension	standard
2055728	pioglitazone 15 MG Oral Tablet [PIOGLIZONE] by LG	Drug	RxNorm Extension	standard
2055729	pioglitazone 15 MG Oral Tablet [PIOGRIL]	Drug	RxNorm Extension	standard
2055730	pioglitazone 15 MG Oral Tablet [PIOGRIL] by Korea Wellpharm	Drug	RxNorm Extension	standard
2055731	pioglitazone 15 MG Oral Tablet [PIOPIN]	Drug	RxNorm Extension	standard
2055732	pioglitazone 15 MG Oral Tablet [PIOPIN] by CMG	Drug	RxNorm Extension	standard
2055733	pioglitazone 15 MG Oral Tablet [PIOREN]	Drug	RxNorm Extension	standard
2055734	pioglitazone 15 MG Oral Tablet [PIOREN] by Hawon	Drug	RxNorm Extension	standard
2055735	pioglitazone 15 MG Oral Tablet [PIORIN]	Drug	RxNorm Extension	standard
2055736	pioglitazone 15 MG Oral Tablet [PIORIN] by Kyungnam	Drug	RxNorm Extension	standard
2055737	pioglitazone 15 MG Oral Tablet [PIOSK]	Drug	RxNorm Extension	standard
2055738	pioglitazone 15 MG Oral Tablet [PIOSK] by Korea United Pharm	Drug	RxNorm Extension	standard
2055739	pioglitazone 15 MG Oral Tablet [PIOT]	Drug	RxNorm Extension	standard
2055740	pioglitazone 15 MG Oral Tablet [PIOT] by Dongkwang	Drug	RxNorm Extension	standard
2055741	pioglitazone 15 MG Oral Tablet [PIOTA]	Drug	RxNorm Extension	standard
2055742	pioglitazone 15 MG Oral Tablet [PIOTA] by Hankook Korus	Drug	RxNorm Extension	standard
2055743	pioglitazone 15 MG Oral Tablet [PIOTIN]	Drug	RxNorm Extension	standard
2055744	pioglitazone 15 MG Oral Tablet [PIOTOS]	Drug	RxNorm Extension	standard
2055745	pioglitazone 15 MG Oral Tablet [PIOTOS] by Aju	Drug	RxNorm Extension	standard
2055746	pioglitazone 15 MG Oral Tablet [PIOTOS] by Pharma King	Drug	RxNorm Extension	standard
2055747	pioglitazone 15 MG Oral Tablet [PIOTWO]	Drug	RxNorm Extension	standard
2055748	pioglitazone 15 MG Oral Tablet [PIOTWO] by Cosmax	Drug	RxNorm Extension	standard
2055749	pioglitazone 15 MG Oral Tablet [PIOZIDE]	Drug	RxNorm Extension	standard
2055750	pioglitazone 15 MG Oral Tablet [PIOZIDE] by Daehan New Pharm	Drug	RxNorm Extension	standard
2055751	pioglitazone 15 MG Oral Tablet [PIOZONE]	Drug	RxNorm Extension	standard
2055752	pioglitazone 15 MG Oral Tablet [PIOZONE] by Kuhnil	Drug	RxNorm Extension	standard
2055753	pioglitazone 15 MG Oral Tablet [YUGLI]	Drug	RxNorm Extension	standard
2055754	pioglitazone 15 MG Oral Tablet [YUGLI] by Yuyu	Drug	RxNorm Extension	standard
2055755	pioglitazone 15 MG [GLULESS]	Drug	RxNorm Extension	standard
2055756	pioglitazone 15 MG [Glutose]	Drug	RxNorm Extension	standard
2055757	pioglitazone 15 MG [ACGLY]	Drug	RxNorm Extension	standard
2055758	pioglitazone 15 MG [ANTOS]	Drug	RxNorm Extension	standard
2055759	pioglitazone 15 MG [DIEMPI]	Drug	RxNorm Extension	standard
2055760	pioglitazone 15 MG [DMMET]	Drug	RxNorm Extension	standard
2055761	pioglitazone 15 MG [DMZONE]	Drug	RxNorm Extension	standard
2055762	pioglitazone 15 MG [DYBEZONE]	Drug	RxNorm Extension	standard
2055763	pioglitazone 15 MG [GLIBET]	Drug	RxNorm Extension	standard
2055764	pioglitazone 15 MG [GLICARE]	Drug	RxNorm Extension	standard
2055765	pioglitazone 15 MG [GLIDIA]	Drug	RxNorm Extension	standard
2055766	pioglitazone 15 MG [GLITOS]	Drug	RxNorm Extension	standard
2055767	pioglitazone 15 MG [GLIZONE]	Drug	RxNorm Extension	standard
2055768	pioglitazone 15 MG [GLUPIO]	Drug	RxNorm Extension	standard
2055769	pioglitazone 15 MG [HANTOS]	Drug	RxNorm Extension	standard
2055770	pioglitazone 15 MG [NEW PIOLITA]	Drug	RxNorm Extension	standard
2055771	pioglitazone 15 MG [PIOGL]	Drug	RxNorm Extension	standard
2055772	pioglitazone 15 MG [PIOGLIZONE]	Drug	RxNorm Extension	standard
2055773	pioglitazone 15 MG [PIOGRIL]	Drug	RxNorm Extension	standard
2055774	pioglitazone 15 MG [PIOPIN]	Drug	RxNorm Extension	standard
2055775	pioglitazone 15 MG [PIOREN]	Drug	RxNorm Extension	standard
2055776	pioglitazone 15 MG [PIORIN]	Drug	RxNorm Extension	standard
2055777	pioglitazone 15 MG [PIOSK]	Drug	RxNorm Extension	standard
2055778	pioglitazone 15 MG [PIOT]	Drug	RxNorm Extension	standard
2055779	pioglitazone 15 MG [PIOTA]	Drug	RxNorm Extension	standard
2055780	pioglitazone 15 MG [PIOTIN]	Drug	RxNorm Extension	standard
2055781	pioglitazone 15 MG [PIOTOS]	Drug	RxNorm Extension	standard
2055782	pioglitazone 15 MG [PIOTWO]	Drug	RxNorm Extension	standard
2055783	pioglitazone 15 MG [PIOZIDE]	Drug	RxNorm Extension	standard
2055784	pioglitazone 15 MG [PIOZONE]	Drug	RxNorm Extension	standard
2055785	pioglitazone 15 MG [YUGLI]	Drug	RxNorm Extension	standard
2055786	pioglitazone Oral Tablet [GLULESS]	Drug	RxNorm Extension	standard
2055787	pioglitazone Oral Tablet [Glutose]	Drug	RxNorm Extension	standard
2055788	pioglitazone Oral Tablet [ACGLY]	Drug	RxNorm Extension	standard
2055789	pioglitazone Oral Tablet [ACTOPIO]	Drug	RxNorm Extension	standard
2055790	pioglitazone Oral Tablet [ANTOS]	Drug	RxNorm Extension	standard
2055791	pioglitazone Oral Tablet [DIEMPI]	Drug	RxNorm Extension	standard
2055792	pioglitazone Oral Tablet [DMMET]	Drug	RxNorm Extension	standard
2055793	pioglitazone Oral Tablet [DMZONE]	Drug	RxNorm Extension	standard
2055794	pioglitazone Oral Tablet [DYBEZONE]	Drug	RxNorm Extension	standard
2055795	pioglitazone Oral Tablet [GLIBET]	Drug	RxNorm Extension	standard
2055796	pioglitazone Oral Tablet [GLICARE]	Drug	RxNorm Extension	standard
2055797	pioglitazone Oral Tablet [GLIDIA]	Drug	RxNorm Extension	standard
2055798	pioglitazone Oral Tablet [GLITOS]	Drug	RxNorm Extension	standard
2055799	pioglitazone Oral Tablet [GLIZONE]	Drug	RxNorm Extension	standard
2055800	pioglitazone Oral Tablet [GLUPIO]	Drug	RxNorm Extension	standard
2055801	pioglitazone Oral Tablet [GLUSTOP]	Drug	RxNorm Extension	standard
2055802	pioglitazone Oral Tablet [GRIPIN]	Drug	RxNorm Extension	standard
2055803	pioglitazone Oral Tablet [HANTOS]	Drug	RxNorm Extension	standard
2055804	pioglitazone Oral Tablet [NEW PIOLITA]	Drug	RxNorm Extension	standard
2055805	pioglitazone Oral Tablet [PIOGL]	Drug	RxNorm Extension	standard
2055806	pioglitazone Oral Tablet [PIOGLIZONE]	Drug	RxNorm Extension	standard
2055807	pioglitazone Oral Tablet [PIOGRIL]	Drug	RxNorm Extension	standard
2055808	pioglitazone Oral Tablet [PIOPIN]	Drug	RxNorm Extension	standard
2055809	pioglitazone Oral Tablet [PIOREN]	Drug	RxNorm Extension	standard
2055810	pioglitazone Oral Tablet [PIORIN]	Drug	RxNorm Extension	standard
2055811	pioglitazone Oral Tablet [PIOSK]	Drug	RxNorm Extension	standard
2055812	pioglitazone Oral Tablet [PIOT]	Drug	RxNorm Extension	standard
2055813	pioglitazone Oral Tablet [PIOTA]	Drug	RxNorm Extension	standard
2055815	pioglitazone Oral Tablet [PIOTIN]	Drug	RxNorm Extension	standard
2055816	pioglitazone Oral Tablet [PIOTOS]	Drug	RxNorm Extension	standard
2055817	pioglitazone Oral Tablet [PIOTWO]	Drug	RxNorm Extension	standard
2055818	pioglitazone Oral Tablet [PIOZIDE]	Drug	RxNorm Extension	standard
2055819	pioglitazone Oral Tablet [PIOZONE]	Drug	RxNorm Extension	standard
2055820	pioglitazone Oral Tablet [YUGLI]	Drug	RxNorm Extension	standard
2056186	repaglinide 0.5 MG Oral Tablet [NovoNorm] by Novonordisk	Drug	RxNorm Extension	standard
2057031	nateglinide 90 MG Oral Tablet [NAGLID]	Drug	RxNorm Extension	standard
2057050	metformin 750 MG [Diaformin]	Drug	RxNorm Extension	standard
2057216	miglitol 100 MG Oral Tablet [GLITOL]	Drug	RxNorm Extension	standard
2057217	miglitol 100 MG Oral Tablet [GLITOL] by Korea Kolmar	Drug	RxNorm Extension	standard
2057218	miglitol 100 MG [GLITOL]	Drug	RxNorm Extension	standard
2057219	miglitol 50 MG Oral Tablet [GLITOL]	Drug	RxNorm Extension	standard
2057220	miglitol 50 MG Oral Tablet [GLITOL] by Korea Kolmar	Drug	RxNorm Extension	standard
2057221	miglitol 50 MG [GLITOL]	Drug	RxNorm Extension	standard
2057222	miglitol Oral Tablet [GLITOL]	Drug	RxNorm Extension	standard
2057257	nateglinide 90 MG [KESTIC]	Drug	RxNorm Extension	standard
2057410	metformin 1000 MG / saxagliptin 5 MG Extended Release Oral Tablet [Kombiglyze] by BMS	Drug	RxNorm Extension	standard
2057411	metformin 500 MG / saxagliptin 5 MG Extended Release Oral Tablet [Kombiglyze] by BMS	Drug	RxNorm Extension	standard
2057412	glimepiride 2 MG / metformin 500 MG Oral Tablet [DIMERYL M]	Drug	RxNorm Extension	standard
2057413	glimepiride 2 MG / metformin 500 MG Oral Tablet [DIMERYL M] by Nexpharm	Drug	RxNorm Extension	standard
2057414	glimepiride 2 MG / metformin 500 MG Oral Tablet [GENMARIL M]	Drug	RxNorm Extension	standard
2057415	glimepiride 2 MG / metformin 500 MG Oral Tablet [GENMARIL M] by Newgenpharm	Drug	RxNorm Extension	standard
2057416	glimepiride 2 MG / metformin 500 MG Oral Tablet [GLIDA M]	Drug	RxNorm Extension	standard
2057417	glimepiride 2 MG / metformin 500 MG Oral Tablet [GLIDA M] by Hanpoong	Drug	RxNorm Extension	standard
2057418	glimepiride 2 MG / metformin 500 MG Oral Tablet [GLIMEM]	Drug	RxNorm Extension	standard
2057419	glimepiride 2 MG / metformin 500 MG Oral Tablet [GLIMEM] by Samsung	Drug	RxNorm Extension	standard
2057420	glimepiride 2 MG / metformin 500 MG Oral Tablet [GLIMETS M]	Drug	RxNorm Extension	standard
2057421	glimepiride 2 MG / metformin 500 MG Oral Tablet [GLIMEWIN PLUS]	Drug	RxNorm Extension	standard
2057422	glimepiride 2 MG / metformin 500 MG Oral Tablet [GLIMEWIN PLUS] by Cosmax	Drug	RxNorm Extension	standard
2057423	glimepiride 2 MG / metformin 500 MG Oral Tablet [GLIMIL M]	Drug	RxNorm Extension	standard
2057424	glimepiride 2 MG / metformin 500 MG Oral Tablet [GLIMIL M] by Daewoo	Drug	RxNorm Extension	standard
2057425	glimepiride 2 MG / metformin 500 MG Oral Tablet [GLYONE PLUS]	Drug	RxNorm Extension	standard
2057426	glimepiride 2 MG / metformin 500 MG Oral Tablet [GLYONE PLUS] by CJ	Drug	RxNorm Extension	standard
2057427	glimepiride 2 MG / metformin 500 MG Oral Tablet [LIMETFOR]	Drug	RxNorm Extension	standard
2057429	glimepiride 2 MG / metformin 500 MG Oral Tablet [LIMETFOR] by Mothers	Drug	RxNorm Extension	standard
2057430	glimepiride 2 MG / metformin 500 MG Oral Tablet [LITE GLIMEPO]	Drug	RxNorm Extension	standard
2057431	glimepiride 2 MG / metformin 500 MG Oral Tablet [LITE GLIMEPO] by Litepharmtech	Drug	RxNorm Extension	standard
2057432	glimepiride 2 MG / metformin 500 MG Oral Tablet [MEPRIL M]	Drug	RxNorm Extension	standard
2057433	glimepiride 2 MG / metformin 500 MG Oral Tablet [MEPRIL M] by Reyon	Drug	RxNorm Extension	standard
2057434	glimepiride 2 MG / metformin 500 MG Extended Release Oral Tablet [RICHMARYL]	Drug	RxNorm Extension	standard
2057435	glimepiride 2 MG / metformin 500 MG Extended Release Oral Tablet [RICHMARYL] by Poonglim	Drug	RxNorm Extension	standard
2057436	glimepiride 2 MG / metformin 500 MG [DIMERYL M]	Drug	RxNorm Extension	standard
2057437	glimepiride 2 MG / metformin 500 MG [GENMARIL M]	Drug	RxNorm Extension	standard
2057438	glimepiride 2 MG / metformin 500 MG [GLIDA M]	Drug	RxNorm Extension	standard
2057439	nateglinide 90 MG [NATEGLE]	Drug	RxNorm Extension	standard
2057440	glimepiride 2 MG / metformin 500 MG [GLIMEM]	Drug	RxNorm Extension	standard
2057441	glimepiride 2 MG / metformin 500 MG [GLIMETS M]	Drug	RxNorm Extension	standard
2057442	glimepiride 2 MG / metformin 500 MG [GLIMEWIN PLUS]	Drug	RxNorm Extension	standard
2057443	glimepiride 2 MG / metformin 500 MG [GLIMIL M]	Drug	RxNorm Extension	standard
2057444	glimepiride 2 MG / metformin 500 MG [GLYONE PLUS]	Drug	RxNorm Extension	standard
2057445	glimepiride 2 MG / metformin 500 MG [LIMETFOR]	Drug	RxNorm Extension	standard
2057446	glimepiride 2 MG / metformin 500 MG [LITE GLIMEPO]	Drug	RxNorm Extension	standard
2057447	glimepiride 2 MG / metformin 500 MG [MEPRIL M]	Drug	RxNorm Extension	standard
2057448	glimepiride 2 MG / metformin 500 MG [RICHMARYL]	Drug	RxNorm Extension	standard
2057449	glimepiride 1 MG / metformin 250 MG Oral Tablet [GM]	Drug	RxNorm Extension	standard
2057450	glimepiride 1 MG / metformin 250 MG Oral Tablet [GLEA]	Drug	RxNorm Extension	standard
2057451	glimepiride 1 MG / metformin 250 MG Oral Tablet [GLEA] by Withus	Drug	RxNorm Extension	standard
2057452	glimepiride 1 MG / metformin 250 MG Oral Tablet [DYRID M]	Drug	RxNorm Extension	standard
2057453	glimepiride 1 MG / metformin 250 MG Oral Tablet [DYRID M] by Hana	Drug	RxNorm Extension	standard
2057454	glimepiride 1 MG / metformin 250 MG Oral Tablet [DIAMEDY M]	Drug	RxNorm Extension	standard
2057455	glimepiride 1 MG / metformin 250 MG Oral Tablet [DIAMEDY M] by Samchundang	Drug	RxNorm Extension	standard
2057456	glimepiride 1 MG / metformin 250 MG Oral Tablet [GLIMETS M]	Drug	RxNorm Extension	standard
2057457	glimepiride 1 MG / metformin 250 MG Oral Tablet [LIMETFOR]	Drug	RxNorm Extension	standard
2057458	glimepiride 1 MG / metformin 250 MG Oral Tablet [LIMETFOR] by Mothers	Drug	RxNorm Extension	standard
2057459	glimepiride 1 MG / metformin 250 MG Oral Tablet [LITE GLIMEPO]	Drug	RxNorm Extension	standard
2057460	glimepiride 1 MG / metformin 250 MG Oral Tablet [LITE GLIMEPO] by Litepharmtech	Drug	RxNorm Extension	standard
2057461	glimepiride 1 MG / metformin 250 MG [GM]	Drug	RxNorm Extension	standard
2057462	glimepiride 1 MG / metformin 250 MG [GLEA]	Drug	RxNorm Extension	standard
2057463	glimepiride 1 MG / metformin 250 MG [DYRID M]	Drug	RxNorm Extension	standard
2057464	glimepiride 1 MG / metformin 250 MG [DIAMEDY M]	Drug	RxNorm Extension	standard
2057465	glimepiride 1 MG / metformin 250 MG [GLIMETS M]	Drug	RxNorm Extension	standard
2057466	glimepiride 1 MG / metformin 250 MG [LIMETFOR]	Drug	RxNorm Extension	standard
2057467	glimepiride 1 MG / metformin 250 MG [LITE GLIMEPO]	Drug	RxNorm Extension	standard
2057468	glimepiride / metformin Oral Tablet [DIMERYL M]	Drug	RxNorm Extension	standard
2057469	glimepiride / metformin Oral Tablet [GENMARIL M]	Drug	RxNorm Extension	standard
2057470	glimepiride / metformin Oral Tablet [GLIDA M]	Drug	RxNorm Extension	standard
2057471	glimepiride / metformin Oral Tablet [GLIMEM]	Drug	RxNorm Extension	standard
2057472	glimepiride / metformin Oral Tablet [GLIMETS M]	Drug	RxNorm Extension	standard
2057473	nateglinide 90 MG Oral Tablet [NATE]	Drug	RxNorm Extension	standard
2057474	glimepiride / metformin Oral Tablet [GLIMEWIN PLUS]	Drug	RxNorm Extension	standard
2057475	glimepiride / metformin Oral Tablet [GLIMIL M]	Drug	RxNorm Extension	standard
2057476	glimepiride / metformin Oral Tablet [GLYONE PLUS]	Drug	RxNorm Extension	standard
2057477	glimepiride / metformin Oral Tablet [LIMETFOR]	Drug	RxNorm Extension	standard
2057478	glimepiride / metformin Oral Tablet [LITE GLIMEPO]	Drug	RxNorm Extension	standard
2057479	glimepiride / metformin Oral Tablet [MEPRIL M]	Drug	RxNorm Extension	standard
2057480	glimepiride / metformin Extended Release Oral Tablet [RICHMARYL]	Drug	RxNorm Extension	standard
2057482	glyburide 5 MG / metformin 500 MG Oral Tablet [GLIFORMIN] by Binex	Drug	RxNorm Extension	standard
2057483	glyburide 5 MG / metformin 500 MG Oral Tablet [COEMFORMIN]	Drug	RxNorm Extension	standard
2057484	glyburide 5 MG / metformin 500 MG Oral Tablet [COEMFORMIN] by Guju	Drug	RxNorm Extension	standard
2057485	glyburide 5 MG / metformin 500 MG Oral Tablet [DIABIC DUO]	Drug	RxNorm Extension	standard
2057486	glyburide 5 MG / metformin 500 MG Oral Tablet [DIACOM]	Drug	RxNorm Extension	standard
2057487	glyburide 5 MG / metformin 500 MG Oral Tablet [DIACOM] by Dongkoo	Drug	RxNorm Extension	standard
2057488	glyburide 5 MG / metformin 500 MG Oral Tablet [DIAPHAGE PLUS]	Drug	RxNorm Extension	standard
2057489	glyburide 5 MG / metformin 500 MG Oral Tablet [DIAPHAGE PLUS] by Kwangdong	Drug	RxNorm Extension	standard
2057490	glyburide 5 MG / metformin 500 MG Oral Tablet [FORIBEN]	Drug	RxNorm Extension	standard
2057491	glyburide 5 MG / metformin 500 MG Oral Tablet [FORIBEN] by Daewon	Drug	RxNorm Extension	standard
2057492	glyburide 5 MG / metformin 500 MG Oral Tablet [GLFORMIN]	Drug	RxNorm Extension	standard
2057493	glyburide 5 MG / metformin 500 MG Oral Tablet [GLFORMIN] by SS Pharm	Drug	RxNorm Extension	standard
2057494	glyburide 5 MG / metformin 500 MG Oral Tablet [GLIMET]	Drug	RxNorm Extension	standard
2057495	glyburide 5 MG / metformin 500 MG Oral Tablet [GLIMET] by Union Korea Pharm	Drug	RxNorm Extension	standard
2057496	glyburide 5 MG / metformin 500 MG Oral Tablet [GLITMIN]	Drug	RxNorm Extension	standard
2057497	glyburide 5 MG / metformin 500 MG Oral Tablet [GLITMIN] by CTC Bio	Drug	RxNorm Extension	standard
2057498	glyburide 5 MG / metformin 500 MG Oral Tablet [GLUBAN]	Drug	RxNorm Extension	standard
2057499	glyburide 5 MG / metformin 500 MG Oral Tablet [GLUBAN] by Sungwon Adcock	Drug	RxNorm Extension	standard
2057500	glyburide 5 MG / metformin 500 MG Oral Tablet [GLUCOMBI]	Drug	RxNorm Extension	standard
2057501	glyburide 5 MG / metformin 500 MG Oral Tablet [GLUCOMBI] by Ilwha	Drug	RxNorm Extension	standard
2057502	glyburide 5 MG / metformin 500 MG Oral Tablet [GLUTROL]	Drug	RxNorm Extension	standard
2057503	glyburide 5 MG / metformin 500 MG Oral Tablet [GLUTROL] by BC World	Drug	RxNorm Extension	standard
2057504	glyburide 5 MG / metformin 500 MG Oral Tablet [IMEBAN DUO]	Drug	RxNorm Extension	standard
2057505	glyburide 5 MG / metformin 500 MG Oral Tablet [IMEBAN DUO] by Korea Green	Drug	RxNorm Extension	standard
2057506	glyburide 5 MG / metformin 500 MG Oral Tablet [MCBEN]	Drug	RxNorm Extension	standard
2057507	glyburide 5 MG / metformin 500 MG Oral Tablet [MCBEN] by Mcnulty	Drug	RxNorm Extension	standard
2057508	glyburide 5 MG / metformin 500 MG Oral Tablet [MEGAFORMIN PLUS]	Drug	RxNorm Extension	standard
2057509	glyburide 5 MG / metformin 500 MG Oral Tablet [MEGAFORMIN PLUS] by Hanmi	Drug	RxNorm Extension	standard
2057510	glyburide 5 MG / metformin 500 MG Oral Tablet [MEGLMID]	Drug	RxNorm Extension	standard
2057511	glyburide 5 MG / metformin 500 MG Oral Tablet [MEGLMID] by Wooridul	Drug	RxNorm Extension	standard
2057512	glyburide 5 MG / metformin 500 MG Oral Tablet [MEGLTIN]	Drug	RxNorm Extension	standard
2057513	glyburide 5 MG / metformin 500 MG Oral Tablet [MEGLTIN] by Austin	Drug	RxNorm Extension	standard
2057514	glyburide 5 MG / metformin 500 MG Oral Tablet [MERBAN]	Drug	RxNorm Extension	standard
2057515	glyburide 5 MG / metformin 500 MG Oral Tablet [MERBAN] by Korea Prime Pharm	Drug	RxNorm Extension	standard
2057516	nateglinide 90 MG [NATEGLU]	Drug	RxNorm Extension	standard
2057517	glyburide 5 MG / metformin 500 MG Oral Tablet [METAFORBANS]	Drug	RxNorm Extension	standard
2057518	glyburide 5 MG / metformin 500 MG Oral Tablet [METAFORBANS] by Taiguk	Drug	RxNorm Extension	standard
2057519	glyburide 5 MG / metformin 500 MG Oral Tablet [METFORMID]	Drug	RxNorm Extension	standard
2057520	glyburide 5 MG / metformin 500 MG Oral Tablet [METFORMID] by Daehan New Pharm	Drug	RxNorm Extension	standard
2057521	glyburide 5 MG / metformin 500 MG Oral Tablet [METIBEN]	Drug	RxNorm Extension	standard
2057522	glyburide 5 MG / metformin 500 MG Oral Tablet [METIBEN] by Myungmoon	Drug	RxNorm Extension	standard
2057523	glyburide 5 MG / metformin 500 MG Oral Tablet [TRIBEN]	Drug	RxNorm Extension	standard
2057524	glyburide 5 MG / metformin 500 MG Oral Tablet [TRIBEN] by Newgenpharm	Drug	RxNorm Extension	standard
2057526	glyburide 5 MG / metformin 500 MG [COEMFORMIN]	Drug	RxNorm Extension	standard
2057527	glyburide 5 MG / metformin 500 MG [DIABIC DUO]	Drug	RxNorm Extension	standard
2057528	glyburide 5 MG / metformin 500 MG [DIACOM]	Drug	RxNorm Extension	standard
2057529	glyburide 5 MG / metformin 500 MG [DIAPHAGE PLUS]	Drug	RxNorm Extension	standard
2057530	glyburide 5 MG / metformin 500 MG [FORIBEN]	Drug	RxNorm Extension	standard
2057531	glyburide 5 MG / metformin 500 MG [GLFORMIN]	Drug	RxNorm Extension	standard
2057532	glyburide 5 MG / metformin 500 MG [GLIMET]	Drug	RxNorm Extension	standard
2057534	glyburide 5 MG / metformin 500 MG [GLITMIN]	Drug	RxNorm Extension	standard
2057535	glyburide 5 MG / metformin 500 MG [GLUBAN]	Drug	RxNorm Extension	standard
2057536	glyburide 5 MG / metformin 500 MG [GLUCOMBI]	Drug	RxNorm Extension	standard
2057537	glyburide 5 MG / metformin 500 MG [GLUTROL]	Drug	RxNorm Extension	standard
2057538	glyburide 5 MG / metformin 500 MG [IMEBAN DUO]	Drug	RxNorm Extension	standard
2057539	glyburide 5 MG / metformin 500 MG [MCBEN]	Drug	RxNorm Extension	standard
2057540	glyburide 5 MG / metformin 500 MG [MEGAFORMIN PLUS]	Drug	RxNorm Extension	standard
2057541	glyburide 5 MG / metformin 500 MG [MEGLMID]	Drug	RxNorm Extension	standard
2057542	glyburide 5 MG / metformin 500 MG [MEGLTIN]	Drug	RxNorm Extension	standard
2057543	glyburide 5 MG / metformin 500 MG [MERBAN]	Drug	RxNorm Extension	standard
2057544	glyburide 5 MG / metformin 500 MG [METAFORBANS]	Drug	RxNorm Extension	standard
2057545	glyburide 5 MG / metformin 500 MG [METFORMID]	Drug	RxNorm Extension	standard
2057546	glyburide 5 MG / metformin 500 MG [METIBEN]	Drug	RxNorm Extension	standard
2057547	glyburide 5 MG / metformin 500 MG [TRIBEN]	Drug	RxNorm Extension	standard
2057548	glyburide 2.5 MG / metformin 500 MG Oral Tablet [GLIFORMIN] by Binex	Drug	RxNorm Extension	standard
2057549	glyburide 2.5 MG / metformin 500 MG Oral Tablet [COEMFORMIN]	Drug	RxNorm Extension	standard
2057550	glyburide 2.5 MG / metformin 500 MG Oral Tablet [COEMFORMIN] by Guju	Drug	RxNorm Extension	standard
2057551	glyburide 2.5 MG / metformin 500 MG Oral Tablet [DIABIC DUO]	Drug	RxNorm Extension	standard
2057552	glyburide 2.5 MG / metformin 500 MG Oral Tablet [DIACOM]	Drug	RxNorm Extension	standard
2057553	glyburide 2.5 MG / metformin 500 MG Oral Tablet [DIACOM] by Dongkoo	Drug	RxNorm Extension	standard
2057554	glyburide 2.5 MG / metformin 500 MG Oral Tablet [DIAPHAGE PLUS]	Drug	RxNorm Extension	standard
2057555	glyburide 2.5 MG / metformin 500 MG Oral Tablet [DIAPHAGE PLUS] by Kwangdong	Drug	RxNorm Extension	standard
2057556	glyburide 2.5 MG / metformin 500 MG Oral Tablet [FORIBEN]	Drug	RxNorm Extension	standard
2057557	glyburide 2.5 MG / metformin 500 MG Oral Tablet [FORIBEN] by Daewon	Drug	RxNorm Extension	standard
2057558	glyburide 2.5 MG / metformin 500 MG Oral Tablet [GLFORMIN]	Drug	RxNorm Extension	standard
2057559	glyburide 2.5 MG / metformin 500 MG Oral Tablet [GLFORMIN] by SS Pharm	Drug	RxNorm Extension	standard
2057560	glyburide 2.5 MG / metformin 500 MG Oral Tablet [GLIMET]	Drug	RxNorm Extension	standard
2057561	glyburide 2.5 MG / metformin 500 MG Oral Tablet [GLIMET] by Union Korea Pharm	Drug	RxNorm Extension	standard
2057562	glyburide 2.5 MG / metformin 500 MG Oral Tablet [GLITMIN]	Drug	RxNorm Extension	standard
2057563	glyburide 2.5 MG / metformin 500 MG Oral Tablet [GLITMIN] by CTC Bio	Drug	RxNorm Extension	standard
2057564	glyburide 2.5 MG / metformin 500 MG Oral Tablet [GLUBAN]	Drug	RxNorm Extension	standard
2057565	glyburide 2.5 MG / metformin 500 MG Oral Tablet [GLUBAN] by Sungwon Adcock	Drug	RxNorm Extension	standard
2057566	glyburide 2.5 MG / metformin 500 MG Oral Tablet [GLUCOMBI]	Drug	RxNorm Extension	standard
2057567	glyburide 2.5 MG / metformin 500 MG Oral Tablet [GLUCOMBI] by Ilwha	Drug	RxNorm Extension	standard
2057568	glyburide 2.5 MG / metformin 500 MG Oral Tablet [GLUTROL]	Drug	RxNorm Extension	standard
2057569	glyburide 2.5 MG / metformin 500 MG Oral Tablet [GLUTROL] by BC World	Drug	RxNorm Extension	standard
2057570	glyburide 2.5 MG / metformin 500 MG Oral Tablet [IMEBAN]	Drug	RxNorm Extension	standard
2057571	glyburide 2.5 MG / metformin 500 MG Oral Tablet [IMEBAN] by Korea Core Pharm	Drug	RxNorm Extension	standard
2057572	glyburide 2.5 MG / metformin 500 MG Oral Tablet [MCBEN]	Drug	RxNorm Extension	standard
2057573	glyburide 2.5 MG / metformin 500 MG Oral Tablet [MCBEN] by Mcnulty	Drug	RxNorm Extension	standard
2057574	glyburide 2.5 MG / metformin 500 MG Oral Tablet [MEGAFORMIN PLUS]	Drug	RxNorm Extension	standard
2057575	glyburide 2.5 MG / metformin 500 MG Oral Tablet [MEGAFORMIN PLUS] by Hanmi	Drug	RxNorm Extension	standard
2057576	glyburide 2.5 MG / metformin 500 MG Oral Tablet [MEGLMID]	Drug	RxNorm Extension	standard
2057577	glyburide 2.5 MG / metformin 500 MG Oral Tablet [MEGLMID] by Wooridul	Drug	RxNorm Extension	standard
2057578	glyburide 2.5 MG / metformin 500 MG Oral Tablet [MEGLTIN]	Drug	RxNorm Extension	standard
2057579	glyburide 2.5 MG / metformin 500 MG Oral Tablet [MEGLTIN] by Austin	Drug	RxNorm Extension	standard
2057580	glyburide 2.5 MG / metformin 500 MG Oral Tablet [MERBAN]	Drug	RxNorm Extension	standard
2057581	glyburide 2.5 MG / metformin 500 MG Oral Tablet [MERBAN] by Korea Prime Pharm	Drug	RxNorm Extension	standard
2057582	glyburide 2.5 MG / metformin 500 MG Oral Tablet [METAFORBANS]	Drug	RxNorm Extension	standard
2057583	glyburide 2.5 MG / metformin 500 MG Oral Tablet [METAFORBANS] by Taiguk	Drug	RxNorm Extension	standard
2057585	glyburide 2.5 MG / metformin 500 MG Oral Tablet [METFORMID]	Drug	RxNorm Extension	standard
2057586	glyburide 2.5 MG / metformin 500 MG Oral Tablet [METFORMID] by Daehan New Pharm	Drug	RxNorm Extension	standard
2057587	glyburide 2.5 MG / metformin 500 MG Oral Tablet [METIBEN]	Drug	RxNorm Extension	standard
2057588	glyburide 2.5 MG / metformin 500 MG Oral Tablet [METIBEN] by Myungmoon	Drug	RxNorm Extension	standard
2057589	glyburide 2.5 MG / metformin 500 MG Oral Tablet [TRIBEN]	Drug	RxNorm Extension	standard
2057590	glyburide 2.5 MG / metformin 500 MG Oral Tablet [TRIBEN] by Newgenpharm	Drug	RxNorm Extension	standard
2057591	glyburide 2.5 MG / metformin 500 MG [COEMFORMIN]	Drug	RxNorm Extension	standard
2057592	glyburide 2.5 MG / metformin 500 MG [DIABIC DUO]	Drug	RxNorm Extension	standard
2057593	glyburide 2.5 MG / metformin 500 MG [DIACOM]	Drug	RxNorm Extension	standard
2057594	glyburide 2.5 MG / metformin 500 MG [DIAPHAGE PLUS]	Drug	RxNorm Extension	standard
2057595	glyburide 2.5 MG / metformin 500 MG [FORIBEN]	Drug	RxNorm Extension	standard
2057596	glyburide 2.5 MG / metformin 500 MG [GLFORMIN]	Drug	RxNorm Extension	standard
2057597	glyburide 2.5 MG / metformin 500 MG [GLIMET]	Drug	RxNorm Extension	standard
2057598	glyburide 2.5 MG / metformin 500 MG [GLITMIN]	Drug	RxNorm Extension	standard
2057599	glyburide 2.5 MG / metformin 500 MG [GLUBAN]	Drug	RxNorm Extension	standard
2057600	glyburide 2.5 MG / metformin 500 MG [GLUCOMBI]	Drug	RxNorm Extension	standard
2057601	glyburide 2.5 MG / metformin 500 MG [GLUTROL]	Drug	RxNorm Extension	standard
2057602	glyburide 2.5 MG / metformin 500 MG [IMEBAN]	Drug	RxNorm Extension	standard
2057603	glyburide 2.5 MG / metformin 500 MG [MCBEN]	Drug	RxNorm Extension	standard
2057604	glyburide 2.5 MG / metformin 500 MG [MEGAFORMIN PLUS]	Drug	RxNorm Extension	standard
2057605	glyburide 2.5 MG / metformin 500 MG [MEGLMID]	Drug	RxNorm Extension	standard
2057606	glyburide 2.5 MG / metformin 500 MG [MEGLTIN]	Drug	RxNorm Extension	standard
2057607	glyburide 2.5 MG / metformin 500 MG [MERBAN]	Drug	RxNorm Extension	standard
2057608	glyburide 2.5 MG / metformin 500 MG [METAFORBANS]	Drug	RxNorm Extension	standard
2057609	glyburide 2.5 MG / metformin 500 MG [METFORMID]	Drug	RxNorm Extension	standard
2057610	glyburide 2.5 MG / metformin 500 MG [METIBEN]	Drug	RxNorm Extension	standard
2057611	glyburide 2.5 MG / metformin 500 MG [TRIBEN]	Drug	RxNorm Extension	standard
2057612	glyburide 2.5 MG / metformin 400 MG Oral Tablet [GLIBOMET]	Drug	RxNorm Extension	standard
2057613	glyburide 2.5 MG / metformin 400 MG Oral Tablet [GLIBOMET] by Myungin	Drug	RxNorm Extension	standard
2057614	glyburide 2.5 MG / metformin 400 MG Oral Tablet [METIBEN]	Drug	RxNorm Extension	standard
2057615	glyburide 2.5 MG / metformin 400 MG Oral Tablet [METIBEN] by Myungmoon	Drug	RxNorm Extension	standard
2057616	glyburide 2.5 MG / metformin 400 MG [GLIBOMET]	Drug	RxNorm Extension	standard
2057617	glyburide 2.5 MG / metformin 400 MG [METIBEN]	Drug	RxNorm Extension	standard
2057618	glyburide 1.25 MG / metformin 250 MG Oral Tablet [GLURIAD]	Drug	RxNorm Extension	standard
2057619	glyburide 1.25 MG / metformin 250 MG Oral Tablet [GLURIAD] by Daewoong	Drug	RxNorm Extension	standard
2057620	glyburide 1.25 MG / metformin 250 MG [GLURIAD]	Drug	RxNorm Extension	standard
2057621	glyburide / metformin Oral Tablet [COEMFORMIN]	Drug	RxNorm Extension	standard
2057622	glyburide / metformin Oral Tablet [DIABIC DUO]	Drug	RxNorm Extension	standard
2057623	glyburide / metformin Oral Tablet [DIACOM]	Drug	RxNorm Extension	standard
2057624	glyburide / metformin Oral Tablet [DIAPHAGE PLUS]	Drug	RxNorm Extension	standard
2057625	glyburide / metformin Oral Tablet [FORIBEN]	Drug	RxNorm Extension	standard
2057626	glyburide / metformin Oral Tablet [GLFORMIN]	Drug	RxNorm Extension	standard
2057627	glyburide / metformin Oral Tablet [GLIBOMET]	Drug	RxNorm Extension	standard
2057628	glyburide / metformin Oral Tablet [GLIMET]	Drug	RxNorm Extension	standard
2057629	glyburide / metformin Oral Tablet [GLITMIN]	Drug	RxNorm Extension	standard
2057630	glyburide / metformin Oral Tablet [GLUBAN]	Drug	RxNorm Extension	standard
2057631	glyburide / metformin Oral Tablet [GLUCOMBI]	Drug	RxNorm Extension	standard
2057632	glyburide / metformin Oral Tablet [GLUTROL]	Drug	RxNorm Extension	standard
2057633	glyburide / metformin Oral Tablet [IMEBAN]	Drug	RxNorm Extension	standard
2057634	glyburide / metformin Oral Tablet [IMEBAN DUO]	Drug	RxNorm Extension	standard
2057635	glyburide / metformin Oral Tablet [MCBEN]	Drug	RxNorm Extension	standard
2057636	glyburide / metformin Oral Tablet [MEGAFORMIN PLUS]	Drug	RxNorm Extension	standard
2057637	glyburide / metformin Oral Tablet [MEGLMID]	Drug	RxNorm Extension	standard
2057639	glyburide / metformin Oral Tablet [MEGLTIN]	Drug	RxNorm Extension	standard
2057640	glyburide / metformin Oral Tablet [MERBAN]	Drug	RxNorm Extension	standard
2057641	glyburide / metformin Oral Tablet [METAFORBANS]	Drug	RxNorm Extension	standard
2057642	glyburide / metformin Oral Tablet [METFORMID]	Drug	RxNorm Extension	standard
2057643	glyburide / metformin Oral Tablet [METIBEN]	Drug	RxNorm Extension	standard
2057644	glyburide / metformin Oral Tablet [TRIBEN]	Drug	RxNorm Extension	standard
2057645	atorvastatin 10 MG / metformin 1000 MG Extended Release Oral Tablet [LIPIMET]	Drug	RxNorm Extension	standard
2057646	atorvastatin 10 MG / metformin 1000 MG Extended Release Oral Tablet [LIPIMET] by Daewoong	Drug	RxNorm Extension	standard
2057647	atorvastatin 10 MG / metformin 1000 MG Extended Release Oral Tablet	Drug	RxNorm Extension	standard
2057648	atorvastatin 10 MG / metformin 1000 MG Extended Release Oral Tablet [ATOMET]	Drug	RxNorm Extension	standard
2057650	atorvastatin 10 MG / metformin 1000 MG Extended Release Oral Tablet [ATOMET] by CJ	Drug	RxNorm Extension	standard
2057651	atorvastatin 10 MG / metformin 1000 MG [LIPIMET]	Drug	RxNorm Extension	standard
2057652	atorvastatin 10 MG / metformin 1000 MG [ATOMET]	Drug	RxNorm Extension	standard
2057653	atorvastatin 20 MG / metformin 750 MG Extended Release Oral Tablet [LIPIMET]	Drug	RxNorm Extension	standard
2057654	atorvastatin 20 MG / metformin 750 MG Extended Release Oral Tablet [LIPIMET] by Daewoong	Drug	RxNorm Extension	standard
2057655	atorvastatin 20 MG / metformin 750 MG Extended Release Oral Tablet	Drug	RxNorm Extension	standard
2057656	atorvastatin 20 MG / metformin 750 MG Extended Release Oral Tablet [ATOMET]	Drug	RxNorm Extension	standard
2057657	atorvastatin 20 MG / metformin 750 MG Extended Release Oral Tablet [ATOMET] by CJ	Drug	RxNorm Extension	standard
2057658	atorvastatin 20 MG / metformin 750 MG [LIPIMET]	Drug	RxNorm Extension	standard
2057659	atorvastatin 20 MG / metformin 750 MG [ATOMET]	Drug	RxNorm Extension	standard
2057660	atorvastatin 10 MG / metformin 750 MG Extended Release Oral Tablet [LIPIMET]	Drug	RxNorm Extension	standard
2057661	atorvastatin 10 MG / metformin 750 MG Extended Release Oral Tablet [LIPIMET] by Daewoong	Drug	RxNorm Extension	standard
2057662	atorvastatin 10 MG / metformin 750 MG Extended Release Oral Tablet	Drug	RxNorm Extension	standard
2057663	atorvastatin 10 MG / metformin 750 MG Extended Release Oral Tablet [ATOMET]	Drug	RxNorm Extension	standard
2057664	atorvastatin 10 MG / metformin 750 MG Extended Release Oral Tablet [ATOMET] by CJ	Drug	RxNorm Extension	standard
2057666	atorvastatin 10 MG / metformin 750 MG [LIPIMET]	Drug	RxNorm Extension	standard
2057667	atorvastatin 10 MG / metformin 750 MG [ATOMET]	Drug	RxNorm Extension	standard
2057668	atorvastatin 20 MG / metformin 500 MG Extended Release Oral Tablet [LIPIMET]	Drug	RxNorm Extension	standard
2057669	atorvastatin 20 MG / metformin 500 MG Extended Release Oral Tablet [LIPIMET] by Daewoong	Drug	RxNorm Extension	standard
2057670	atorvastatin 20 MG / metformin 500 MG Extended Release Oral Tablet	Drug	RxNorm Extension	standard
2057671	atorvastatin 20 MG / metformin 500 MG Extended Release Oral Tablet [ATOMET]	Drug	RxNorm Extension	standard
2057672	atorvastatin 20 MG / metformin 500 MG Extended Release Oral Tablet [ATOMET] by CJ	Drug	RxNorm Extension	standard
2057673	atorvastatin 20 MG / metformin 500 MG [LIPIMET]	Drug	RxNorm Extension	standard
2057674	atorvastatin 20 MG / metformin 500 MG [ATOMET]	Drug	RxNorm Extension	standard
2057675	atorvastatin 10 MG / metformin 500 MG Extended Release Oral Tablet [LIPIMET]	Drug	RxNorm Extension	standard
2057676	atorvastatin 10 MG / metformin 500 MG Extended Release Oral Tablet [LIPIMET] by Daewoong	Drug	RxNorm Extension	standard
2057677	atorvastatin 10 MG / metformin 500 MG Extended Release Oral Tablet	Drug	RxNorm Extension	standard
2057678	atorvastatin 10 MG / metformin 500 MG Extended Release Oral Tablet [ATOMET]	Drug	RxNorm Extension	standard
2057679	atorvastatin 10 MG / metformin 500 MG Extended Release Oral Tablet [ATOMET] by CJ	Drug	RxNorm Extension	standard
2057680	atorvastatin 10 MG / metformin 500 MG [LIPIMET]	Drug	RxNorm Extension	standard
2057681	atorvastatin 10 MG / metformin 500 MG [ATOMET]	Drug	RxNorm Extension	standard
2057682	atorvastatin / metformin Extended Release Oral Tablet [LIPIMET]	Drug	RxNorm Extension	standard
2057683	atorvastatin / metformin Extended Release Oral Tablet	Drug	RxNorm Extension	standard
2057684	atorvastatin / metformin Extended Release Oral Tablet [ATOMET]	Drug	RxNorm Extension	standard
2057685	metformin 850 MG / pioglitazone 15 MG Oral Tablet [ACTOS MET] by Lilly	Drug	RxNorm Extension	standard
2057686	metformin 850 MG / pioglitazone 15 MG Oral Tablet [ACTIEM MET]	Drug	RxNorm Extension	standard
2057687	metformin 850 MG / pioglitazone 15 MG Oral Tablet [ACTIEM MET] by Guju	Drug	RxNorm Extension	standard
2057688	metformin 850 MG / pioglitazone 15 MG Oral Tablet [ACTOPINMET]	Drug	RxNorm Extension	standard
2057689	metformin 850 MG / pioglitazone 15 MG Oral Tablet [ACTOPINMET] by Youngpoong	Drug	RxNorm Extension	standard
2057690	metformin 850 MG / pioglitazone 15 MG Oral Tablet [AUSKOMET]	Drug	RxNorm Extension	standard
2057691	metformin 850 MG / pioglitazone 15 MG Oral Tablet [AUSKOMET] by Auskorea	Drug	RxNorm Extension	standard
2057692	metformin 850 MG / pioglitazone 15 MG Oral Tablet [DIADUO]	Drug	RxNorm Extension	standard
2057693	metformin 850 MG / pioglitazone 15 MG Oral Tablet [DIADUO] by Korea Kolmar	Drug	RxNorm Extension	standard
2057694	metformin 850 MG / pioglitazone 15 MG Oral Tablet [GLEZONEMET]	Drug	RxNorm Extension	standard
2057695	metformin 850 MG / pioglitazone 15 MG Oral Tablet [GLEZONEMET] by Samjin	Drug	RxNorm Extension	standard
2057696	metformin 850 MG / pioglitazone 15 MG Oral Tablet [GLITAMEN]	Drug	RxNorm Extension	standard
2057698	metformin 850 MG / pioglitazone 15 MG Oral Tablet [GLITAMEN] by Saehan	Drug	RxNorm Extension	standard
2057699	metformin 850 MG / pioglitazone 15 MG Oral Tablet [KEOMETFOR]	Drug	RxNorm Extension	standard
2057700	metformin 850 MG / pioglitazone 15 MG Oral Tablet [KEOMETFOR] by KMS	Drug	RxNorm Extension	standard
2057701	metformin 850 MG / pioglitazone 15 MG Oral Tablet [METLITA]	Drug	RxNorm Extension	standard
2057702	metformin 850 MG / pioglitazone 15 MG Oral Tablet [METLITA] by Seoul	Drug	RxNorm Extension	standard
2057704	metformin 850 MG / pioglitazone 15 MG Oral Tablet [METPIO] by Celltrion	Drug	RxNorm Extension	standard
2057705	metformin 850 MG / pioglitazone 15 MG Oral Tablet [METPIO]	Drug	RxNorm Extension	standard
2057706	metformin 850 MG / pioglitazone 15 MG Oral Tablet [NEXTOSMET]	Drug	RxNorm Extension	standard
2057707	metformin 850 MG / pioglitazone 15 MG Oral Tablet [NEXTOSMET] by Nexpharm	Drug	RxNorm Extension	standard
2057708	metformin 850 MG / pioglitazone 15 MG Oral Tablet [PAZONEMET]	Drug	RxNorm Extension	standard
2057709	metformin 850 MG / pioglitazone 15 MG Oral Tablet [PAZONEMET] by Dongkoo	Drug	RxNorm Extension	standard
2057711	metformin 850 MG / pioglitazone 15 MG Oral Tablet [PIGMET]	Drug	RxNorm Extension	standard
2057712	metformin 850 MG / pioglitazone 15 MG Oral Tablet [PIGMET] by Ahngook	Drug	RxNorm Extension	standard
2057713	metformin 850 MG / pioglitazone 15 MG Oral Tablet [PIOFORMIN]	Drug	RxNorm Extension	standard
2057714	metformin 850 MG / pioglitazone 15 MG Oral Tablet [PIOFORMIN] by Ilwha	Drug	RxNorm Extension	standard
2057715	metformin 850 MG / pioglitazone 15 MG Oral Tablet [PIOGLEM]	Drug	RxNorm Extension	standard
2057716	metformin 850 MG / pioglitazone 15 MG Oral Tablet [PIOGLEM] by Aprogen	Drug	RxNorm Extension	standard
2057717	metformin 850 MG / pioglitazone 15 MG Oral Tablet [PIOGLIONMET] by Syntex	Drug	RxNorm Extension	standard
2057718	metformin 850 MG / pioglitazone 15 MG Oral Tablet [PIOGLIONMET]	Drug	RxNorm Extension	standard
2057719	metformin 850 MG / pioglitazone 15 MG Oral Tablet [PIOGLUPA]	Drug	RxNorm Extension	standard
2057720	metformin 850 MG / pioglitazone 15 MG Oral Tablet [PIOGLUPA] by Dalim Biotech	Drug	RxNorm Extension	standard
2057721	metformin 850 MG / pioglitazone 15 MG Oral Tablet [PIOLIDONMET]	Drug	RxNorm Extension	standard
2057722	metformin 850 MG / pioglitazone 15 MG Oral Tablet [PIOLIDONMET] by Hutecs	Drug	RxNorm Extension	standard
2057723	metformin 850 MG / pioglitazone 15 MG Oral Tablet [PIOMETA]	Drug	RxNorm Extension	standard
2057724	metformin 850 MG / pioglitazone 15 MG Oral Tablet [PIOMETA] by Samsung	Drug	RxNorm Extension	standard
2057725	metformin 850 MG / pioglitazone 15 MG Oral Tablet [PIOMINMET]	Drug	RxNorm Extension	standard
2057726	metformin 850 MG / pioglitazone 15 MG Oral Tablet [PIOMINMET] by Korea Prime Pharm	Drug	RxNorm Extension	standard
2057727	metformin 850 MG / pioglitazone 15 MG Oral Tablet [PIOSMET]	Drug	RxNorm Extension	standard
2057728	metformin 850 MG / pioglitazone 15 MG Oral Tablet [PIOSMET] by Korea Global Pharm	Drug	RxNorm Extension	standard
2057729	metformin 850 MG / pioglitazone 15 MG Oral Tablet [PIOTMIN]	Drug	RxNorm Extension	standard
2057730	metformin 850 MG / pioglitazone 15 MG Oral Tablet [PIOTMIN] by Huvist	Drug	RxNorm Extension	standard
2057731	metformin 850 MG / pioglitazone 15 MG Oral Tablet [PIOTOMIN]	Drug	RxNorm Extension	standard
2057732	metformin 850 MG / pioglitazone 15 MG Oral Tablet [PIOTOMIN] by Aju	Drug	RxNorm Extension	standard
2057733	metformin 850 MG / pioglitazone 15 MG Oral Tablet [PIOVIS]	Drug	RxNorm Extension	standard
2057734	metformin 850 MG / pioglitazone 15 MG Oral Tablet [PIOVIS] by Kukje	Drug	RxNorm Extension	standard
2057735	metformin 850 MG / pioglitazone 15 MG Oral Tablet [PIROMET]	Drug	RxNorm Extension	standard
2057736	metformin 850 MG / pioglitazone 15 MG Oral Tablet [PIROMET] by Reyon	Drug	RxNorm Extension	standard
2057737	metformin 850 MG / pioglitazone 15 MG Oral Tablet [PISMET]	Drug	RxNorm Extension	standard
2057738	metformin 850 MG / pioglitazone 15 MG Oral Tablet [PISMET] by Ahngook New Pharm	Drug	RxNorm Extension	standard
2057740	metformin 850 MG / pioglitazone 15 MG Oral Tablet [PITAMINMET]	Drug	RxNorm Extension	standard
2057741	metformin 850 MG / pioglitazone 15 MG Oral Tablet [PITAMINMET] by Medix	Drug	RxNorm Extension	standard
2057742	metformin 850 MG / pioglitazone 15 MG Oral Tablet [UNIONMET]	Drug	RxNorm Extension	standard
2057743	metformin 850 MG / pioglitazone 15 MG Oral Tablet [UNIONMET] by Union Korea Pharm	Drug	RxNorm Extension	standard
2057744	metformin 850 MG / pioglitazone 15 MG Oral Tablet [YUGLIMEPO]	Drug	RxNorm Extension	standard
2057745	metformin 850 MG / pioglitazone 15 MG Oral Tablet [YUGLIMEPO] by Yuyu	Drug	RxNorm Extension	standard
2057746	metformin 850 MG / pioglitazone 15 MG [ACTIEM MET]	Drug	RxNorm Extension	standard
2057747	metformin 850 MG / pioglitazone 15 MG [ACTOPINMET]	Drug	RxNorm Extension	standard
2057748	metformin 850 MG / pioglitazone 15 MG [AUSKOMET]	Drug	RxNorm Extension	standard
2057749	metformin 850 MG / pioglitazone 15 MG [DIADUO]	Drug	RxNorm Extension	standard
2057750	metformin 850 MG / pioglitazone 15 MG [GLEZONEMET]	Drug	RxNorm Extension	standard
2057751	metformin 850 MG / pioglitazone 15 MG [GLITAMEN]	Drug	RxNorm Extension	standard
2057752	metformin 850 MG / pioglitazone 15 MG [KEOMETFOR]	Drug	RxNorm Extension	standard
2057753	metformin 850 MG / pioglitazone 15 MG [METLITA]	Drug	RxNorm Extension	standard
2057754	metformin 850 MG / pioglitazone 15 MG [METPIO]	Drug	RxNorm Extension	standard
2057755	metformin 850 MG / pioglitazone 15 MG [NEXTOSMET]	Drug	RxNorm Extension	standard
2057756	metformin 850 MG / pioglitazone 15 MG [PAZONEMET]	Drug	RxNorm Extension	standard
2057757	metformin 850 MG / pioglitazone 15 MG [PIGMET]	Drug	RxNorm Extension	standard
2057758	metformin 850 MG / pioglitazone 15 MG [PIOFORMIN]	Drug	RxNorm Extension	standard
2057759	metformin 850 MG / pioglitazone 15 MG [PIOGLEM]	Drug	RxNorm Extension	standard
2057760	metformin 850 MG / pioglitazone 15 MG [PIOGLIONMET]	Drug	RxNorm Extension	standard
2057761	metformin 850 MG / pioglitazone 15 MG [PIOGLUPA]	Drug	RxNorm Extension	standard
2057762	metformin 850 MG / pioglitazone 15 MG [PIOLIDONMET]	Drug	RxNorm Extension	standard
2057763	metformin 850 MG / pioglitazone 15 MG [PIOMETA]	Drug	RxNorm Extension	standard
2057764	metformin 850 MG / pioglitazone 15 MG [PIOMINMET]	Drug	RxNorm Extension	standard
2057765	metformin 850 MG / pioglitazone 15 MG [PIOSMET]	Drug	RxNorm Extension	standard
2057766	metformin 850 MG / pioglitazone 15 MG [PIOTMIN]	Drug	RxNorm Extension	standard
2057767	metformin 850 MG / pioglitazone 15 MG [PIOTOMIN]	Drug	RxNorm Extension	standard
2057768	metformin 850 MG / pioglitazone 15 MG [PIOVIS]	Drug	RxNorm Extension	standard
2057769	metformin 850 MG / pioglitazone 15 MG [PIROMET]	Drug	RxNorm Extension	standard
2057770	metformin 850 MG / pioglitazone 15 MG [PISMET]	Drug	RxNorm Extension	standard
2057771	metformin 850 MG / pioglitazone 15 MG [PITAMINMET]	Drug	RxNorm Extension	standard
2057772	metformin 850 MG / pioglitazone 15 MG [UNIONMET]	Drug	RxNorm Extension	standard
2057773	metformin 850 MG / pioglitazone 15 MG [YUGLIMEPO]	Drug	RxNorm Extension	standard
2057774	metformin / pioglitazone Oral Tablet [ACTIEM MET]	Drug	RxNorm Extension	standard
2057775	metformin / pioglitazone Oral Tablet [ACTOPINMET]	Drug	RxNorm Extension	standard
2057776	metformin / pioglitazone Oral Tablet [AUSKOMET]	Drug	RxNorm Extension	standard
2057777	metformin / pioglitazone Oral Tablet [DIADUO]	Drug	RxNorm Extension	standard
2057778	metformin / pioglitazone Oral Tablet [GLEZONEMET]	Drug	RxNorm Extension	standard
2057779	metformin / pioglitazone Oral Tablet [GLITAMEN]	Drug	RxNorm Extension	standard
2057780	metformin / pioglitazone Oral Tablet [KEOMETFOR]	Drug	RxNorm Extension	standard
2057781	metformin / pioglitazone Oral Tablet [METLITA]	Drug	RxNorm Extension	standard
2057782	metformin / pioglitazone Oral Tablet [METPIO]	Drug	RxNorm Extension	standard
2057783	metformin / pioglitazone Oral Tablet [NEXTOSMET]	Drug	RxNorm Extension	standard
2057784	metformin / pioglitazone Oral Tablet [PAZONEMET]	Drug	RxNorm Extension	standard
2057785	metformin / pioglitazone Oral Tablet [PIGMET]	Drug	RxNorm Extension	standard
2057786	metformin / pioglitazone Oral Tablet [PIOFORMIN]	Drug	RxNorm Extension	standard
2057787	metformin / pioglitazone Oral Tablet [PIOGLEM]	Drug	RxNorm Extension	standard
2057788	metformin / pioglitazone Oral Tablet [PIOGLIONMET]	Drug	RxNorm Extension	standard
2057789	metformin / pioglitazone Oral Tablet [PIOGLUPA]	Drug	RxNorm Extension	standard
2057790	metformin / pioglitazone Oral Tablet [PIOLIDONMET]	Drug	RxNorm Extension	standard
2057791	metformin / pioglitazone Oral Tablet [PIOMETA]	Drug	RxNorm Extension	standard
2057792	metformin / pioglitazone Oral Tablet [PIOMINMET]	Drug	RxNorm Extension	standard
2057793	metformin / pioglitazone Oral Tablet [PIOSMET]	Drug	RxNorm Extension	standard
2057794	metformin / pioglitazone Oral Tablet [PIOTMIN]	Drug	RxNorm Extension	standard
2057795	metformin / pioglitazone Oral Tablet [PIOTOMIN]	Drug	RxNorm Extension	standard
2057796	metformin / pioglitazone Oral Tablet [PIOVIS]	Drug	RxNorm Extension	standard
2057797	metformin / pioglitazone Oral Tablet [PIROMET]	Drug	RxNorm Extension	standard
2057798	metformin / pioglitazone Oral Tablet [PISMET]	Drug	RxNorm Extension	standard
2057799	metformin / pioglitazone Oral Tablet [PITAMINMET]	Drug	RxNorm Extension	standard
2057800	metformin / pioglitazone Oral Tablet [UNIONMET]	Drug	RxNorm Extension	standard
2057801	metformin / pioglitazone Oral Tablet [YUGLIMEPO]	Drug	RxNorm Extension	standard
2057802	metformin 1000 MG / rosuvastatin 10 MG Extended Release Oral Tablet	Drug	RxNorm Extension	standard
2057803	metformin 1000 MG / rosuvastatin 10 MG Extended Release Oral Tablet [CLAVIS]	Drug	RxNorm Extension	standard
2057804	metformin 1000 MG / rosuvastatin 10 MG Extended Release Oral Tablet [CLAVIS] by Kukje	Drug	RxNorm Extension	standard
2057805	metformin 1000 MG / rosuvastatin 10 MG Extended Release Oral Tablet [DUOMET]	Drug	RxNorm Extension	standard
2057806	metformin 1000 MG / rosuvastatin 10 MG Extended Release Oral Tablet [DUOMET] by Jeil	Drug	RxNorm Extension	standard
2057807	metformin 1000 MG / rosuvastatin 10 MG [CLAVIS]	Drug	RxNorm Extension	standard
2057808	metformin 1000 MG / rosuvastatin 10 MG [DUOMET]	Drug	RxNorm Extension	standard
2057809	metformin 1000 MG / rosuvastatin 5 MG Extended Release Oral Tablet	Drug	RxNorm Extension	standard
2057810	metformin 1000 MG / rosuvastatin 5 MG Extended Release Oral Tablet [CLAVIS]	Drug	RxNorm Extension	standard
2057811	metformin 1000 MG / rosuvastatin 5 MG Extended Release Oral Tablet [CLAVIS] by Kukje	Drug	RxNorm Extension	standard
2057812	metformin 1000 MG / rosuvastatin 5 MG Extended Release Oral Tablet [DUOMET]	Drug	RxNorm Extension	standard
2057813	metformin 1000 MG / rosuvastatin 5 MG Extended Release Oral Tablet [DUOMET] by Jeil	Drug	RxNorm Extension	standard
2057814	metformin 1000 MG / rosuvastatin 5 MG [CLAVIS]	Drug	RxNorm Extension	standard
2057815	metformin 1000 MG / rosuvastatin 5 MG [DUOMET]	Drug	RxNorm Extension	standard
2057816	metformin 750 MG / rosuvastatin 20 MG Extended Release Oral Tablet	Drug	RxNorm Extension	standard
2057817	metformin 750 MG / rosuvastatin 20 MG Extended Release Oral Tablet [ROSUMET]	Drug	RxNorm Extension	standard
2057818	metformin 750 MG / rosuvastatin 20 MG Extended Release Oral Tablet [ROSUMET] by Yuhan	Drug	RxNorm Extension	standard
2057819	metformin 750 MG / rosuvastatin 20 MG [ROSUMET]	Drug	RxNorm Extension	standard
2057820	metformin 750 MG / rosuvastatin 10 MG Extended Release Oral Tablet	Drug	RxNorm Extension	standard
2057821	metformin 750 MG / rosuvastatin 10 MG Extended Release Oral Tablet [CLAVIS]	Drug	RxNorm Extension	standard
2057822	metformin 750 MG / rosuvastatin 10 MG Extended Release Oral Tablet [CLAVIS] by Kukje	Drug	RxNorm Extension	standard
2057824	metformin 750 MG / rosuvastatin 10 MG Extended Release Oral Tablet [DUOMET]	Drug	RxNorm Extension	standard
2057825	metformin 750 MG / rosuvastatin 10 MG Extended Release Oral Tablet [DUOMET] by Jeil	Drug	RxNorm Extension	standard
2057826	metformin 750 MG / rosuvastatin 10 MG Extended Release Oral Tablet [RM]	Drug	RxNorm Extension	standard
2057827	metformin 750 MG / rosuvastatin 10 MG Extended Release Oral Tablet [RM] by Dongkwang	Drug	RxNorm Extension	standard
2057828	metformin 750 MG / rosuvastatin 10 MG Extended Release Oral Tablet [ROSUMET]	Drug	RxNorm Extension	standard
2057829	metformin 750 MG / rosuvastatin 10 MG Extended Release Oral Tablet [ROSUMET] by Yuhan	Drug	RxNorm Extension	standard
2057830	metformin 750 MG / rosuvastatin 10 MG Extended Release Oral Tablet [ROSUTANMET]	Drug	RxNorm Extension	standard
2057831	metformin 750 MG / rosuvastatin 10 MG Extended Release Oral Tablet [ROSUTANMET] by Dongkook	Drug	RxNorm Extension	standard
2057832	metformin 750 MG / rosuvastatin 10 MG [CLAVIS]	Drug	RxNorm Extension	standard
2057833	metformin 750 MG / rosuvastatin 10 MG [DUOMET]	Drug	RxNorm Extension	standard
2057834	metformin 750 MG / rosuvastatin 10 MG [RM]	Drug	RxNorm Extension	standard
2057835	metformin 750 MG / rosuvastatin 10 MG [ROSUMET]	Drug	RxNorm Extension	standard
2057836	metformin 750 MG / rosuvastatin 10 MG [ROSUTANMET]	Drug	RxNorm Extension	standard
2057837	metformin 750 MG / rosuvastatin 5 MG Extended Release Oral Tablet	Drug	RxNorm Extension	standard
2057838	metformin 750 MG / rosuvastatin 5 MG Extended Release Oral Tablet [CLAVIS]	Drug	RxNorm Extension	standard
2057839	metformin 750 MG / rosuvastatin 5 MG Extended Release Oral Tablet [CLAVIS] by Kukje	Drug	RxNorm Extension	standard
2057840	metformin 750 MG / rosuvastatin 5 MG Extended Release Oral Tablet [DUOMET]	Drug	RxNorm Extension	standard
2057841	metformin 750 MG / rosuvastatin 5 MG Extended Release Oral Tablet [DUOMET] by Jeil	Drug	RxNorm Extension	standard
2057842	metformin 750 MG / rosuvastatin 5 MG Extended Release Oral Tablet [ROSUMET]	Drug	RxNorm Extension	standard
2057843	metformin 750 MG / rosuvastatin 5 MG Extended Release Oral Tablet [ROSUMET] by Yuhan	Drug	RxNorm Extension	standard
2057844	metformin 750 MG / rosuvastatin 5 MG Extended Release Oral Tablet [ROSUTANMET]	Drug	RxNorm Extension	standard
2057845	metformin 750 MG / rosuvastatin 5 MG Extended Release Oral Tablet [ROSUTANMET] by Dongkook	Drug	RxNorm Extension	standard
2057846	metformin 750 MG / rosuvastatin 5 MG [CLAVIS]	Drug	RxNorm Extension	standard
2057847	metformin 750 MG / rosuvastatin 5 MG [DUOMET]	Drug	RxNorm Extension	standard
2057848	metformin 750 MG / rosuvastatin 5 MG [ROSUMET]	Drug	RxNorm Extension	standard
2057849	metformin 750 MG / rosuvastatin 5 MG [ROSUTANMET]	Drug	RxNorm Extension	standard
2057850	metformin 500 MG / rosuvastatin 20 MG Extended Release Oral Tablet	Drug	RxNorm Extension	standard
2057851	metformin 500 MG / rosuvastatin 20 MG Extended Release Oral Tablet [ROSUMET]	Drug	RxNorm Extension	standard
2057852	metformin 500 MG / rosuvastatin 20 MG Extended Release Oral Tablet [ROSUMET] by Yuhan	Drug	RxNorm Extension	standard
2057853	metformin 500 MG / rosuvastatin 20 MG [ROSUMET]	Drug	RxNorm Extension	standard
2057854	metformin 500 MG / rosuvastatin 10 MG Extended Release Oral Tablet	Drug	RxNorm Extension	standard
2057855	metformin 500 MG / rosuvastatin 10 MG Extended Release Oral Tablet [CLAVIS]	Drug	RxNorm Extension	standard
2057856	metformin 500 MG / rosuvastatin 10 MG Extended Release Oral Tablet [CLAVIS] by Kukje	Drug	RxNorm Extension	standard
2057857	metformin 500 MG / rosuvastatin 10 MG Extended Release Oral Tablet [DUOMET]	Drug	RxNorm Extension	standard
2057858	metformin 500 MG / rosuvastatin 10 MG Extended Release Oral Tablet [DUOMET] by Jeil	Drug	RxNorm Extension	standard
2057859	metformin 500 MG / rosuvastatin 10 MG Extended Release Oral Tablet [RM]	Drug	RxNorm Extension	standard
2057860	metformin 500 MG / rosuvastatin 10 MG Extended Release Oral Tablet [RM] by Dongkwang	Drug	RxNorm Extension	standard
2057861	metformin 500 MG / rosuvastatin 10 MG Extended Release Oral Tablet [ROSUMET]	Drug	RxNorm Extension	standard
2057862	metformin 500 MG / rosuvastatin 10 MG Extended Release Oral Tablet [ROSUMET] by Yuhan	Drug	RxNorm Extension	standard
2057863	metformin 500 MG / rosuvastatin 10 MG Extended Release Oral Tablet [ROSUTANMET]	Drug	RxNorm Extension	standard
2057864	metformin 500 MG / rosuvastatin 10 MG Extended Release Oral Tablet [ROSUTANMET] by Dongkook	Drug	RxNorm Extension	standard
2057865	metformin 500 MG / rosuvastatin 10 MG [CLAVIS]	Drug	RxNorm Extension	standard
2057866	metformin 500 MG / rosuvastatin 10 MG [DUOMET]	Drug	RxNorm Extension	standard
2057867	metformin 500 MG / rosuvastatin 10 MG [RM]	Drug	RxNorm Extension	standard
2057868	metformin 500 MG / rosuvastatin 10 MG [ROSUMET]	Drug	RxNorm Extension	standard
2057869	metformin 500 MG / rosuvastatin 10 MG [ROSUTANMET]	Drug	RxNorm Extension	standard
2057870	metformin 500 MG / rosuvastatin 5 MG Extended Release Oral Tablet	Drug	RxNorm Extension	standard
2057871	metformin 500 MG / rosuvastatin 5 MG Extended Release Oral Tablet [CLAVIS]	Drug	RxNorm Extension	standard
2057872	metformin 500 MG / rosuvastatin 5 MG Extended Release Oral Tablet [CLAVIS] by Kukje	Drug	RxNorm Extension	standard
2057873	metformin 500 MG / rosuvastatin 5 MG Extended Release Oral Tablet [DUOMET]	Drug	RxNorm Extension	standard
2057874	metformin 500 MG / rosuvastatin 5 MG Extended Release Oral Tablet [DUOMET] by Jeil	Drug	RxNorm Extension	standard
2057875	metformin 500 MG / rosuvastatin 5 MG Extended Release Oral Tablet [ROSUMET]	Drug	RxNorm Extension	standard
[truncated: 29,479 more rows]
